# Supplementary material for: Genetic analysis of potential biomarkers and therapeutic targets in neuroinflammation from sporadic Creutzfeldt–Jakob disease
Source: Sci Rep. 2023 Aug 29;13:14122. doi: 10.1038/s41598-023-41066-9 (PMC10465546; doi:10.1038/s41598-023-41066-9)
Supplement: Supplementary file 2 — Supplementary Information 2. [file 41598_2023_41066_MOESM2_ESM.xlsx]

## Sheet: Sheet 1
id	logFC	AveExpr	t	P.Value	adj.P.Val	B
KDM5D	3.90664	6.66589	3.85588	0.00109606	0.876851	-1.7682
CD24	1.72813	6.22886	2.51726	0.0211525	1	-3.34691
SERPINA3	1.16396	9.72902	1.39422	0.179644	1	-4.49892
SPP1	1.16387	11.3453	1.59015	0.128611	1	-4.32669
MOG	1.05963	8.35077	1.40622	0.176106	1	-4.48884
TGFA	0.965717	5.92436	3.32504	0.00362914	1	-2.39166
FGL2	0.9608	7.32308	1.57033	0.133152	1	-4.34483
NRGN	0.938758	9.32158	0.475388	0.640032	1	-5.04612
FPR1	0.867292	5.58938	1.81813	0.0851473	1	-4.10773
MYRF	0.849404	8.57395	1.21699	0.238788	1	-4.64004
SOCS3	0.831525	7.66849	1.19722	0.24622	1	-4.65485
MAFF	0.796262	6.89074	1.20163	0.244545	1	-4.65156
ITGAX	0.793288	7.98831	0.965096	0.346848	1	-4.81353
ANAPC15	0.790675	6.10625	1.88399	0.0752554	1	-4.04121
CCL2	0.789671	6.33144	1.19853	0.245721	1	-4.65387
SLC2A5	0.76	6.78165	1.4126	0.174247	1	-4.48345
C1QA	0.755008	7.57308	1.12959	0.272969	1	-4.70401
MAG	0.75085	7.91589	1.14633	0.266155	1	-4.69206
FCER1G	0.749804	8.09437	0.920725	0.368953	1	-4.84052
FCGR3A	0.745125	6.2902	1.13073	0.272503	1	-4.7032
IKBKE	0.726225	5.91998	1.69924	0.105896	1	-4.22422
FA2H	0.723737	7.09535	1.11704	0.278164	1	-4.71287
LRRC3	-0.709888	4.84403	-1.87103	0.0771187	1	-4.05441
S1PR5	0.699437	6.49055	0.958936	0.349861	1	-4.81734
CYTIP	0.687504	5.12702	1.61826	0.122398	1	-4.30072
F3	0.687304	7.79385	0.770537	0.450635	1	-4.92343
SERPINF1	0.676225	7.77693	0.666968	0.512962	1	-4.97271
TIMELESS	0.671992	5.65879	2.06343	0.0532758	1	-3.85362
BCAS1	0.669542	9.63257	0.844151	0.409285	1	-4.88444
TBR1	0.668433	7.51408	0.490819	0.629281	1	-5.04108
SYK	0.665671	5.97884	1.20311	0.243987	1	-4.65046
ATF3	0.654875	4.72363	1.61521	0.12306	1	-4.30356
TMEM100	0.65455	5.18835	1.685	0.108652	1	-4.23784
CD74	0.652762	10.2596	1.04313	0.310226	1	-4.7634
HSD11B1	0.650521	7.29755	1.66073	0.113489	1	-4.2609
AIF1	0.648913	8.48346	1.03015	0.316118	1	-4.77196
CDC25A	-0.645763	5.30361	-1.78241	0.0909732	1	-4.14323
C4A	0.64565	9.12992	1.09047	0.289398	1	-4.73137
TUBB3	0.642317	5.08267	2.04132	0.0556297	1	-3.8772
FCGR1A	0.638654	8.14175	0.92111	0.368758	1	-4.84029
MSR1	0.638212	7.83286	0.771439	0.450113	1	-4.92297
LILRB4	0.625017	7.31066	0.84728	0.407583	1	-4.88272
TMEM144	0.621442	8.55294	1.0526	0.305977	1	-4.75709
IL1RAP	0.618675	7.03188	1.05675	0.304126	1	-4.7543
GRM2	0.616929	6.75402	0.898077	0.380595	1	-4.85386
JAG1	0.615883	6.29045	1.46132	0.160574	1	-4.44175
FABP5	0.614783	9.68215	2.48114	0.0228179	1	-3.38854
CX3CL1	0.6133	8.1905	0.820238	0.422443	1	-4.89746
CD163	0.611312	6.1732	0.863399	0.398888	1	-4.87372
SOX10	0.608808	7.00439	0.909177	0.374859	1	-4.84736
IGSF6	0.606658	5.63485	1.17602	0.254383	1	-4.67051
FSCN1	0.605983	9.20152	0.823093	0.420858	1	-4.89592
IL13	0.605958	5.0768	1.4174	0.172859	1	-4.47939
PADI2	0.605571	7.4833	0.841555	0.4107	1	-4.88587
FCGR2B	-0.6017	4.72466	-1.6766	0.110306	1	-4.24584
CDKN1A	0.600096	8.66344	1.18666	0.250261	1	-4.66268
GSTM1	0.598625	6.54395	0.631642	0.535289	1	-4.98801
GRIN2B	0.595658	6.87892	0.651198	0.522864	1	-4.97964
TMEM88B	0.590587	4.94344	1.49165	0.152515	1	-4.41527
CH25H	0.572508	5.07951	1.38254	0.183142	1	-4.50866
RELB	0.571242	5.58827	1.37387	0.185774	1	-4.51586
C1QC	0.570087	8.15522	0.836666	0.413375	1	-4.88856
LRRC25	0.565804	5.98312	0.897327	0.380984	1	-4.8543
LTA	-0.5617	5.37291	-1.2137	0.240012	1	-4.64252
PTGER4	0.560058	4.65794	1.571	0.132996	1	-4.34422
IFI30	0.556508	6.6826	0.930855	0.363825	1	-4.83445
OPALIN	0.555708	7.5222	0.629987	0.536348	1	-4.9887
RAC2	0.551092	5.50795	1.06788	0.299204	1	-4.7468
TNFRSF10B	0.546992	5.48472	1.10849	0.281743	1	-4.71886
NLRP3	0.546542	4.76558	1.814	0.085804	1	-4.11186
C3AR1	0.545521	7.01205	0.859326	0.401074	1	-4.87601
CRIP1	0.544096	6.76959	0.886351	0.386717	1	-4.86066
ENPP6	0.543546	4.90619	1.05296	0.305812	1	-4.75684
PLXDC2	0.5377	9.92862	0.930968	0.363768	1	-4.83438
FOS	0.537687	8.96102	1.13986	0.268777	1	-4.6967
GFAP	0.535667	15.7292	0.619345	0.543183	1	-4.99315
CD14	0.532425	8.52658	1.0291	0.316596	1	-4.77265
GADD45A	0.529338	7.81231	0.896987	0.381161	1	-4.8545
C3	0.521008	7.96166	0.848872	0.406719	1	-4.88184
C1QB	0.520204	8.99446	0.721797	0.479373	1	-4.94744
SERPING1	0.519729	8.54172	0.943115	0.357682	1	-4.82704
SERPINE1	0.51625	5.00845	1.08732	0.29075	1	-4.73353
MAFB	0.515833	6.8179	0.755111	0.459615	1	-4.93118
BLM	0.515187	5.9952	1.45575	0.162093	1	-4.44657
TNFRSF13C	-0.512737	5.3494	-1.52087	0.145069	1	-4.38941
OAS1	0.511613	6.96176	0.911446	0.373694	1	-4.84602
EGR1	0.51025	7.50865	1.18043	0.252668	1	-4.66727
CSF3R	0.509654	6.85116	0.813157	0.42639	1	-4.90125
CSF1R	0.503362	5.76883	0.957538	0.350547	1	-4.8182
HMOX1	0.500575	7.43962	0.837984	0.412653	1	-4.88783
SYP	0.499208	11.4702	1.39789	0.178555	1	-4.49584
NOD1	0.496354	4.92248	1.91663	0.0707407	1	-4.00776
HIST1H1D	-0.490513	8.38968	-1.41706	0.172956	1	-4.47967
TMEM119	0.490146	6.59445	0.768646	0.45173	1	-4.92438
AXL	0.476208	9.08675	0.776073	0.447438	1	-4.92061
UGT8	0.4702	8.51254	1.00763	0.326529	1	-4.78661
TLR2	0.469704	6.97291	0.721473	0.479568	1	-4.9476
OLIG2	0.468971	8.64497	0.87403	0.39322	1	-4.86771
CNP	0.467871	11.3443	0.765592	0.453502	1	-4.92593
CIDEA	0.467242	4.60224	1.79935	0.0881685	1	-4.12645
KDM6A	-0.460742	7.36191	-2.15885	0.0441164	1	-3.75049
CD84	0.4554	7.06712	0.710017	0.486479	1	-4.95303
PLP1	0.453608	12.1849	0.637657	0.53145	1	-4.98546
EMP1	0.448454	8.57164	0.712331	0.485078	1	-4.95194
PIK3CG	0.447971	5.25817	1.00974	0.325544	1	-4.78525
INPP5D	0.447596	7.34557	0.795409	0.436385	1	-4.91062
CD68	0.447171	7.47372	0.652815	0.521844	1	-4.97893
WAS	0.445508	6.86478	0.844986	0.40883	1	-4.88398
MCM6	0.443267	7.34274	1.22367	0.236316	1	-4.635
NINJ2	0.443142	5.40838	0.887824	0.385944	1	-4.85981
CX3CR1	0.441675	7.0805	0.684024	0.502373	1	-4.96505
IRF3	0.440371	5.98168	1.25417	0.225274	1	-4.61167
SLCO2B1	0.439675	9.03238	0.729972	0.474479	1	-4.94351
HLA-E	0.436121	9.63031	0.849383	0.406441	1	-4.88155
NGFR	0.434971	7.20032	0.978257	0.34047	1	-4.80531
LGMN	0.43405	8.753	0.809106	0.428658	1	-4.9034
SUV39H1	-0.431429	6.12413	-1.70199	0.105371	1	-4.22158
VAV1	0.423717	5.70923	0.736664	0.470494	1	-4.94027
DDB2	0.421696	8.22171	1.94139	0.0674772	1	-3.98218
IL6R	0.421496	7.10521	0.748902	0.46326	1	-4.93426
CCL4	0.420154	5.65515	0.719396	0.480817	1	-4.94859
HELLS	-0.416975	7.24409	-0.581947	0.567572	1	-5.00819
ERBB3	0.416125	5.27255	0.837876	0.412712	1	-4.88789
CD44	0.415925	9.08853	0.692415	0.49721	1	-4.96122
IRF7	0.413383	6.98295	1.15508	0.262645	1	-4.68575
ARC	0.411704	6.56271	0.483229	0.634558	1	-5.04358
NRM	0.410725	5.64106	1.28112	0.215857	1	-4.59069
BIRC5	0.409954	5.45449	1.07989	0.29396	1	-4.73863
IRF8	0.407896	6.4599	0.791961	0.438343	1	-4.91242
CLIC4	0.407263	9.54154	0.878831	0.390678	1	-4.86497
MOBP	0.407112	10.3451	0.483016	0.634707	1	-5.04365
FAS	0.406575	5.68079	0.939761	0.359356	1	-4.82907
GBP2	0.406421	7.41861	0.70443	0.48987	1	-4.95565
LTBR	0.405483	6.37829	0.76144	0.455917	1	-4.92802
NPL	0.404313	7.10687	0.829838	0.417129	1	-4.89228
GJB1	0.402258	6.27343	0.777412	0.446668	1	-4.91992
TMEM173	0.397554	6.34485	0.744415	0.465905	1	-4.93648
CASP8	0.397504	5.70184	0.748128	0.463715	1	-4.93465
DAPK1	0.396683	7.56548	0.649872	0.523701	1	-4.98021
SLC17A7	0.396096	11.4649	0.895427	0.381973	1	-4.8554
DOCK2	0.394763	6.74334	0.600336	0.555509	1	-5.0009
PSMB8	0.392471	7.08922	0.760322	0.456569	1	-4.92858
NEFL	0.391175	9.43356	0.494606	0.626655	1	-5.03982
LDLRAD3	-0.390804	8.52796	-1.0212	0.320227	1	-4.77782
CDKN1C	0.389225	6.90021	0.758849	0.457429	1	-4.92932
HILPDA	0.388642	8.44716	0.958069	0.350286	1	-4.81787
KDM5C	-0.38615	10.1597	-1.8887	0.0745884	1	-4.0364
IRAK3	-0.385012	5.49298	-0.913622	0.372578	1	-4.84473
NRP2	0.382679	7.59167	0.620848	0.542215	1	-4.99252
PNOC	0.377604	4.8369	0.851992	0.405029	1	-4.8801
PLCG2	0.376279	5.5458	0.816331	0.424617	1	-4.89956
PLLP	0.375442	7.39156	0.69403	0.49622	1	-4.96047
EBI3	0.374087	6.17692	0.605698	0.552017	1	-4.99874
NPNT	0.372808	5.16031	0.641075	0.529275	1	-4.984
GAL3ST1	0.372308	6.76638	0.626103	0.538837	1	-4.99033
APOE	0.370083	13.1405	0.78447	0.442617	1	-4.9163
HPGDS	0.367758	5.84478	0.756417	0.45885	1	-4.93053
MYC	0.367358	6.97719	0.763518	0.454707	1	-4.92697
BLNK	0.365896	5.5641	0.70962	0.48672	1	-4.95321
FKBP5	0.362925	8.9489	0.563462	0.579834	1	-5.01529
SALL1	0.3614	6.52714	0.585336	0.565339	1	-5.00686
S100A12	-0.36085	4.60674	-1.02777	0.317207	1	-4.77353
MVP	0.360721	8.80102	0.97295	0.343031	1	-4.80863
ATP5PO	0.360417	11.6263	1.55128	0.137642	1	-4.36212
SUZ12	-0.359654	9.37064	-1.62712	0.120492	1	-4.29247
GRN	0.3586	9.18591	0.729169	0.474958	1	-4.9439
BBC3	-0.358229	5.37545	-1.03335	0.314656	1	-4.76986
NFKB2	0.357287	6.84706	0.593509	0.559972	1	-5.00363
LAIR1	0.35455	6.984	0.498762	0.62378	1	-5.03843
SRGN	0.3501	9.25891	0.838243	0.412511	1	-4.88769
SNCA	0.3477	10.2751	1.01433	0.323405	1	-4.78228
MAL	0.34665	7.81227	0.489494	0.630201	1	-5.04152
RELN	-0.3466	9.81349	-0.31016	0.759879	1	-5.0902
SIGLEC1	0.342854	5.18625	0.620138	0.542672	1	-4.99282
STEAP4	0.341896	4.67058	1.39666	0.17892	1	-4.49687
TNFRSF1B	0.339625	6.87392	0.579295	0.569323	1	-5.00922
TGFB1	0.339562	8.9058	0.483034	0.634695	1	-5.04364
IFIH1	0.336979	6.17645	0.644444	0.527137	1	-4.98255
STMN1	0.336667	11.9525	0.770652	0.450568	1	-4.92337
RPL36AL	-0.334079	8.84332	-1.45334	0.162754	1	-4.44865
PTPRC	0.333542	5.43123	0.706332	0.488714	1	-4.95476
MGMT	0.331521	8.32035	1.149	0.265081	1	-4.69014
CYP27A1	0.330012	7.78057	0.694237	0.496093	1	-4.96038
SLC17A6	0.329633	4.74038	0.858354	0.401596	1	-4.87655
MEF2C	0.327671	9.70542	0.420569	0.678877	1	-5.06275
DOT1L	-0.326879	5.03008	-0.953242	0.352662	1	-4.82085
OSMR	0.323567	7.85051	0.769644	0.451152	1	-4.92388
CYBB	0.319325	7.75075	0.663949	0.51485	1	-4.97405
BAG3	-0.311729	10.3877	-0.984352	0.337543	1	-4.80147
NOSTRIN	0.310792	7.0702	0.623843	0.540288	1	-4.99128
CREM	0.309	8.34892	0.888718	0.385476	1	-4.85929
POLE	-0.308658	8.47016	-0.607426	0.550894	1	-4.99804
JAM2	0.308038	8.84481	0.70766	0.487908	1	-4.95414
P2RY12	0.307912	7.90166	0.46541	0.647028	1	-5.04929
ATP5J2	-0.307262	9.35326	-1.13649	0.270147	1	-4.6991
CD19	-0.304125	4.44355	-1.26222	0.222431	1	-4.60544
SYN2	0.303887	10.2614	0.921349	0.368636	1	-4.84015
ATP5D	0.301275	11.276	1.03634	0.313295	1	-4.76789
MMP14	0.299825	5.02822	0.812116	0.426972	1	-4.90181
CASP6	-0.298779	7.32652	-1.35562	0.191414	1	-4.5309
TIMP1	0.295775	8.54294	0.883468	0.388233	1	-4.86231
KLRB1	-0.295575	4.44013	-1.2621	0.222472	1	-4.60554
BMI1	-0.293942	9.16071	-1.47557	0.156745	1	-4.42936
CIDEB	-0.29365	5.79931	-0.72143	0.479594	1	-4.94762
TNFSF13B	-0.292971	7.32023	-0.850906	0.405617	1	-4.88071
LINGO1	0.29105	9.04541	0.441456	0.66396	1	-5.05665
ITGA7	0.290937	8.14007	0.82381	0.42046	1	-4.89554
PTEN	-0.290217	11.0687	-1.06394	0.30094	1	-4.74946
IL23	-0.289087	4.81294	-0.785914	0.441791	1	-4.91555
STAT1	0.288883	9.15431	0.842785	0.410029	1	-4.8852
MSN	0.288717	9.09748	0.584219	0.566075	1	-5.0073
PTX3	0.287146	5.38148	0.77183	0.449887	1	-4.92277
TRADD	0.286792	5.60492	0.549751	0.589015	1	-5.02042
CLCF1	-0.2866	4.43654	-1.26196	0.22252	1	-4.60564
TGM1	-0.285317	5.99374	-0.748415	0.463546	1	-4.93451
SOX9	0.283996	10.1117	0.580463	0.568552	1	-5.00876
TCIRG1	0.283079	7.83926	0.478073	0.638155	1	-5.04525
PTTG1	-0.282808	6.57249	-0.920585	0.369025	1	-4.8406
IL12B	-0.28245	4.45681	-1.20285	0.244085	1	-4.65065
IFITM2	0.281792	9.10978	0.625664	0.539119	1	-4.99052
CASP4	0.281792	6.31	0.604213	0.552983	1	-4.99934
APEX1	0.279479	8.22955	1.32171	0.202251	1	-4.55843
GADD45G	-0.278942	5.11573	-0.829215	0.417472	1	-4.89261
PILRA	-0.276592	8.04517	-0.844478	0.409107	1	-4.88426
SLC1A3	0.274221	12.3264	0.462343	0.649185	1	-5.05026
CASP1	0.273521	5.7892	0.662889	0.515513	1	-4.97452
LTC4S	-0.273071	8.43965	-0.858929	0.401287	1	-4.87623
SLC6A1	0.271625	9.571	0.456392	0.653379	1	-5.05211
CLSTN1	0.271458	13.0935	1.708	0.104231	1	-4.2158
FGF13	0.271137	6.49152	0.287225	0.777108	1	-5.09488
RAD51B	0.270654	6.78331	0.652843	0.521826	1	-4.97892
FGD2	0.270587	4.75946	0.797633	0.435124	1	-4.90945
HMGB1	-0.266871	8.27141	-1.00479	0.327859	1	-4.78844
EZH1	-0.265412	9.63367	-0.931513	0.363493	1	-4.83406
ITGA6	0.265238	7.52548	0.442321	0.663345	1	-5.05639
CALR	0.264667	11.2643	1.22175	0.237025	1	-4.63645
ADAMTS16	0.2632	6.69224	0.305395	0.763448	1	-5.0912
UQCRC2	0.261708	11.3252	1.34869	0.193591	1	-4.53657
PROS1	0.261271	6.76595	0.52936	0.602802	1	-5.02782
PLD1	0.260675	6.18683	0.451166	0.657073	1	-5.05371
FANCC	-0.259	5.9938	-0.375509	0.71152	1	-5.07493
IRAK1	0.258592	8.21176	0.507022	0.618083	1	-5.03563
DLX2	-0.257421	5.25096	-0.522569	0.607428	1	-5.03023
SETD2	-0.256775	9.67798	-1.93471	0.0683449	1	-3.9891
E2F1	0.255858	5.64902	0.445128	0.661352	1	-5.05554
GPR34	0.254433	7.61524	0.394332	0.69781	1	-5.07001
RAPGEF3	0.253775	8.34049	0.329751	0.745264	1	-5.08592
TREM2	0.253525	5.83777	0.442332	0.663337	1	-5.05638
MCM2	0.253229	5.44385	0.696985	0.494411	1	-4.95911
UNG	-0.252633	6.22985	-0.476168	0.639486	1	-5.04587
KCNK13	0.252021	5.25117	0.536698	0.597822	1	-5.02519
LST1	0.251646	7.0404	0.45334	0.655535	1	-5.05305
PPP3R1	0.250625	12.8392	0.906345	0.376317	1	-4.84902
TUBB4A	0.250192	12.2703	0.449262	0.658421	1	-5.05429
MAP3K1	-0.249513	7.61806	-1.70393	0.105003	1	-4.21972
KCNJ10	0.2495	7.687	0.332946	0.742889	1	-5.0852
SOD2	0.248625	11.8816	0.611909	0.547987	1	-4.99621
TLR9	-0.247842	6.80464	-0.618842	0.543507	1	-4.99335
B3GNT5	0.247592	6.55661	0.607827	0.550634	1	-4.99787
KCND1	-0.246087	6.18706	-0.501236	0.622071	1	-5.03759
SUV39H2	-0.244792	8.49077	-0.730393	0.474228	1	-4.94331
BCL2L11	0.244729	4.73463	1.02978	0.316286	1	-4.77221
ATP6V0E1	-0.244092	9.25187	-0.826978	0.418707	1	-4.89383
PLD2	0.242604	5.60155	0.621559	0.541757	1	-4.99223
ISLR2	0.2425	6.14562	0.329943	0.745121	1	-5.08588
TNFRSF1A	0.242358	8.99589	0.449496	0.658255	1	-5.05422
PEX14	-0.242192	6.86971	-0.633097	0.534359	1	-4.98739
TGM2	0.2388	8.58598	0.526166	0.604975	1	-5.02896
NFKBIE	-0.238317	7.31041	-1.20525	0.243181	1	-4.64886
LAMP2	0.237383	10.6563	0.601068	0.555032	1	-5.00061
ETS2	0.235992	10.0404	0.521916	0.607873	1	-5.03046
RTN4RL1	0.235933	7.24883	0.589446	0.562637	1	-5.00524
EED	-0.235542	8.08188	-1.58389	0.130032	1	-4.33244
RAB7A	-0.235446	9.92505	-0.850107	0.406049	1	-4.88115
CD40	0.235437	6.798	0.78899	0.440035	1	-4.91396
MFGE8	0.235321	8.76858	0.510325	0.615812	1	-5.03449
PAK1	0.232625	10.9817	0.789744	0.439605	1	-4.91357
MAPT	0.232583	11.7506	0.817673	0.42387	1	-4.89884
PACSIN1	0.23225	11.6663	0.790274	0.439303	1	-4.91329
ALDH1L1	0.231675	9.14733	0.452314	0.656261	1	-5.05336
RNF8	-0.230563	9.86055	-2.23757	0.0376678	1	-3.66387
RPL9	-0.230292	11.9452	-0.870629	0.395028	1	-4.86964
ANXA1	0.227496	8.07184	0.413146	0.684212	1	-5.06485
GRM3	0.226896	8.38945	0.403769	0.690976	1	-5.06745
TBP	-0.226687	8.506	-1.33362	0.19839	1	-4.54882
RBFOX3	0.226633	9.5681	0.820643	0.422217	1	-4.89724
DLG4	0.226575	10.6551	1.39353	0.179848	1	-4.49949
OLFML3	0.225717	6.73811	0.363868	0.72005	1	-5.07786
S1PR3	-0.224942	6.82123	-0.411691	0.68526	1	-5.06526
SPHK1	0.224108	4.45636	0.822417	0.421233	1	-4.89629
DICER1	-0.2239	9.01336	-1.16458	0.258873	1	-4.67887
NCAPH	-0.221879	5.01276	-0.667415	0.512683	1	-4.97252
SLAMF8	-0.221554	5.00098	-0.430688	0.671633	1	-5.05983
ATP5G	0.221504	9.81699	0.911855	0.373484	1	-4.84578
TET1	-0.220846	7.21668	-0.589322	0.562718	1	-5.00529
MPEG1	-0.220754	4.91111	-0.559086	0.582756	1	-5.01694
TYROBP	0.220354	8.254	0.33489	0.741446	1	-5.08476
PRKAR2B	0.220071	8.98518	0.537776	0.597093	1	-5.0248
PRKACA	0.219833	11.6021	1.04605	0.308911	1	-4.76146
BCL2L2	0.218154	9.57073	0.665448	0.513912	1	-4.97339
MPG	0.217713	8.76134	0.648114	0.524812	1	-4.98097
TM4SF1	0.216587	6.71924	0.480878	0.636197	1	-5.04434
eIF2S1	-0.215562	7.76647	-1.0639	0.300959	1	-4.74949
COL6A3	0.214158	4.58845	0.591607	0.561219	1	-5.00439
LMNB1	-0.21365	9.16506	-0.455056	0.654323	1	-5.05252
DNA2	0.212675	7.87896	0.857322	0.402152	1	-4.87713
MAN2B1	0.212633	7.45125	0.873244	0.393637	1	-4.86816
CSF1	0.212375	7.04265	0.613791	0.546769	1	-4.99544
PYCARD	0.212329	5.09676	0.61829	0.543863	1	-4.99358
DNMT3B	0.211533	4.80502	0.858357	0.401595	1	-4.87655
AGT	-0.210767	10.8429	-0.889327	0.385157	1	-4.85894
IL2RG	-0.210129	4.63311	-0.693441	0.496581	1	-4.96074
IL15RA	0.209304	5.25077	0.442418	0.663276	1	-5.05636
TP73	-0.208996	5.48314	-0.343135	0.735335	1	-5.08285
RAB6B	0.207775	10.6681	0.556934	0.584196	1	-5.01775
TNFSF8	-0.206925	4.40467	-1.25989	0.22325	1	-4.60725
TMEM204	-0.205854	6.91517	-0.404573	0.690394	1	-5.06723
SUMO1	-0.205029	7.84847	-0.682334	0.503417	1	-4.96582
ENTPD2	-0.204796	5.52151	-0.346146	0.733108	1	-5.08215
EMCN	0.203742	6.34819	0.441699	0.663787	1	-5.05657
PILRB	-0.202917	11.5405	-0.790393	0.439236	1	-4.91323
DAB2	0.20285	8.42348	0.668563	0.511966	1	-4.97201
HDAC2	-0.202313	8.32123	-0.535445	0.598671	1	-5.02564
CDC7	0.201546	8.21654	0.744849	0.465648	1	-4.93626
LMNA	0.199296	9.52927	0.909979	0.374447	1	-4.84689
LSR	-0.197308	6.75481	-0.445067	0.661395	1	-5.05556
CLEC7A	0.197042	5.2796	0.420313	0.679061	1	-5.06282
VPS4B	0.196804	9.91375	1.41447	0.173706	1	-4.48187
PMP22	0.196542	9.39413	0.364905	0.719288	1	-5.07761
MCM5	-0.195729	5.86278	-0.54729	0.590671	1	-5.02133
ATP6V1A	0.194187	10.6233	0.66318	0.515331	1	-4.97439
GPR62	0.193108	6.02057	0.408715	0.687404	1	-5.06609
ATR	0.191996	8.60563	1.79068	0.0895937	1	-4.13504
APP	0.19175	12.6591	0.796037	0.436028	1	-4.91029
SIGLEC8	0.190433	5.82751	0.300554	0.76708	1	-5.0922
TRIM47	0.189233	8.01429	0.475786	0.639753	1	-5.04599
AK1	-0.1888	10.0503	-1.1373	0.269819	1	-4.69853
PIK3R1	0.18805	11.3801	0.361024	0.722139	1	-5.07856
FADD	0.187792	5.08507	0.577811	0.570305	1	-5.00979
PIK3R5	0.187733	6.36244	0.257215	0.79983	1	-5.10046
KDM1A	-0.187583	8.40152	-1.07912	0.294296	1	-4.73916
KLRD1	-0.187396	4.49753	-0.904537	0.37725	1	-4.85009
TP53	0.186592	6.91003	0.448047	0.659282	1	-5.05466
HAT1	-0.186121	8.76327	-0.866483	0.397238	1	-4.87199
EPCAM	-0.185688	4.39618	-1.25885	0.223618	1	-4.60806
BDNF	-0.184688	6.1048	-0.300837	0.766867	1	-5.09214
KIT	0.184321	5.92158	0.302238	0.765816	1	-5.09185
BRD2	-0.184033	10.6502	-1.29522	0.211053	1	-4.57957
GRIA2	0.183583	11.9754	0.826243	0.419114	1	-4.89422
BOLA2	-0.183233	4.76143	-0.589676	0.562486	1	-5.00515
CHN2	-0.182121	9.76044	-0.262672	0.795683	1	-5.09949
TMEM206	-0.18185	7.51099	-0.942395	0.358041	1	-4.82747
NLGN2	0.181337	9.21912	1.02225	0.319741	1	-4.77713
TRAF2	-0.180833	7.97647	-0.676689	0.506911	1	-4.96837
LIG1	-0.180404	5.50167	-0.434483	0.668924	1	-5.05872
HDAC1	0.179946	7.75843	0.38418	0.705191	1	-5.07269
PECAM1	0.179908	9.09207	0.433744	0.669451	1	-5.05893
RB1CC1	-0.179688	9.42333	-0.878047	0.391092	1	-4.86542
BNIP3	0.177863	10.7474	0.686966	0.50056	1	-4.96371
MS4A4A	-0.174104	5.59908	-0.32567	0.7483	1	-5.08683
RAG1	0.173442	4.42596	1.48593	0.15401	1	-4.4203
TNF	0.172325	4.4253	1.21239	0.240502	1	-4.64351
SMARCA5	-0.170683	10.2761	-1.79033	0.0896515	1	-4.13539
VIM	0.169954	10.7887	0.211629	0.834692	1	-5.10777
PRKCE	0.169542	10.6838	0.864781	0.398148	1	-4.87294
RPS10	-0.169496	9.46692	-0.499289	0.623416	1	-5.03825
HSPB1	-0.168929	10.1233	-0.209781	0.836114	1	-5.10804
DOCK1	0.167833	9.01383	0.285735	0.778231	1	-5.09517
BARD1	0.167633	5.76215	0.299854	0.767606	1	-5.09234
EP300	-0.167392	9.88664	-0.792085	0.438272	1	-4.91235
IKBKG	0.167179	7.87174	0.86643	0.397266	1	-4.87202
PTPN6	0.166767	6.66716	0.403158	0.691417	1	-5.06762
TRPM4	0.166275	6.64027	0.437824	0.666543	1	-5.05773
XPNPEP1	0.166229	8.48718	1.49457	0.151758	1	-4.41271
ATP5S	0.165792	8.1433	0.542148	0.594137	1	-5.02321
BIN1	0.165	11.0608	0.620578	0.542389	1	-4.99263
RAC1	0.163708	12.3526	0.649123	0.524174	1	-4.98054
EEF2K	0.163587	8.97147	0.55864	0.583055	1	-5.01711
FLT1	0.163488	10.3358	0.587351	0.564013	1	-5.00607
ICAM2	0.161983	7.47872	0.389133	0.701586	1	-5.07139
KDM2A	-0.161888	9.88193	-0.908745	0.375081	1	-4.84761
DLX1	0.161692	5.79392	0.248043	0.806812	1	-5.10204
LOX	0.161608	4.51457	0.913132	0.372829	1	-4.84502
IQSEC1	0.161075	10.221	0.753181	0.460746	1	-4.93214
IGF1	0.159792	4.64727	0.563261	0.579968	1	-5.01537
MTO1	-0.159454	8.26741	-0.866251	0.397362	1	-4.87212
ATM	-0.158775	10.6029	-0.788929	0.44007	1	-4.91399
NFE2L2	-0.157567	9.23533	-0.999433	0.330379	1	-4.79188
IGF2R	0.156512	8.28487	0.918043	0.370319	1	-4.84211
IL12A	-0.156467	4.89879	-0.423306	0.676914	1	-5.06197
RPS2	0.156208	11.9791	0.454664	0.654599	1	-5.05264
NPTX1	-0.15615	10.7076	-0.296569	0.770074	1	-5.09301
CCL5	-0.155617	4.51513	-0.612868	0.547366	1	-4.99581
CHUK	-0.155371	9.38509	-0.929967	0.364272	1	-4.83499
NFKB1	-0.154325	5.05923	-0.605898	0.551888	1	-4.99866
ST3GAL6	0.153154	8.81543	0.956439	0.351088	1	-4.81888
IL1B	0.153	4.4137	0.856219	0.402746	1	-4.87775
IL4	-0.152708	4.91835	-0.376275	0.71096	1	-5.07474
CREB1	-0.152279	9.18142	-1.19002	0.24897	1	-4.66019
GJA1	-0.152146	10.3193	-0.240563	0.812519	1	-5.10329
SUPT7L	0.151387	8.31042	1.38757	0.181629	1	-4.50447
CHEK2	0.150771	4.5405	0.753287	0.460684	1	-4.93209
RSAD2	0.150658	5.54404	0.242091	0.811353	1	-5.10304
OPTN	0.149917	11.2422	0.438541	0.666033	1	-5.05752
CD72	0.148583	4.41105	1.39977	0.178001	1	-4.49427
LDHA	0.148192	10.5851	0.61429	0.546446	1	-4.99523
VPS4A	0.147775	10.0567	0.815791	0.424918	1	-4.89984
GRIA1	0.147133	9.62171	0.56277	0.580296	1	-5.01555
CTSS	0.146633	8.2663	0.328558	0.746151	1	-5.08619
TNFRSF12A	0.145775	4.94484	0.309701	0.760223	1	-5.0903
MBD2	-0.145575	9.41508	-1.41586	0.173304	1	-4.48069
TMC7	0.144625	7.85407	0.545066	0.592168	1	-5.02214
TMEM37	-0.143821	4.45972	-0.757669	0.458118	1	-4.92991
SETD1B	-0.143567	8.99561	-0.763831	0.454525	1	-4.92682
PSEN2	-0.143167	8.10865	-0.629893	0.536408	1	-4.98874
CCL3	0.141525	5.71157	0.211561	0.834745	1	-5.10778
RPS21	-0.141333	12.2407	-0.789257	0.439883	1	-4.91382
AMIGO2	0.140308	6.46936	0.287869	0.776622	1	-5.09475
CD83	0.139208	9.12782	0.745925	0.465013	1	-4.93573
CD6	-0.138817	4.48639	-0.80716	0.42975	1	-4.90444
RAD9A	0.13845	7.33212	0.567159	0.577371	1	-5.01389
SQSTM1	-0.138125	11.0947	-0.668395	0.512071	1	-4.97208
ATP5H	0.137971	10.2493	0.563358	0.579903	1	-5.01533
DNMT3A	0.137075	9.00792	1.2563	0.224518	1	-4.61002
CASP7	0.136933	6.85476	0.298241	0.768817	1	-5.09267
IL3	0.136708	4.40393	1.13461	0.270915	1	-4.70044
PMS2	0.136658	8.36422	0.82559	0.419475	1	-4.89458
IL1R1	-0.136533	5.30251	-0.321771	0.751206	1	-5.0877
RALA	0.135725	10.1907	0.398945	0.694465	1	-5.06877
PTMS	0.135	11.1915	0.967173	0.345836	1	-4.81223
SRXN1	-0.133779	9.44459	-0.434798	0.668699	1	-5.05862
GNA15	0.132858	5.15849	0.306057	0.762952	1	-5.09106
KDM5A	-0.132783	9.22758	-1.18042	0.252673	1	-4.66728
ASPH	-0.132583	11.5359	-0.780415	0.444941	1	-4.91838
BCL2A1	-0.132033	4.45188	-0.742398	0.467096	1	-4.93747
TMCC3	0.131846	6.74422	0.318036	0.753992	1	-5.08851
CD86	-0.131775	4.80178	-0.377227	0.710264	1	-5.07449
IL1R2	0.131771	4.68738	0.365816	0.71862	1	-5.07738
GSN	0.131358	10.9429	0.330139	0.744975	1	-5.08584
TPD52	-0.130175	8.65034	-0.432437	0.670384	1	-5.05932
EZH2	-0.129692	4.46373	-1.0443	0.309696	1	-4.76262
H2AFX	-0.129588	8.89361	-0.879239	0.390462	1	-4.86474
NCOR1	-0.129417	10.4118	-1.25107	0.226379	1	-4.61406
ITGAV	0.129375	10.544	0.756769	0.458644	1	-4.93036
JUN	-0.129287	9.00637	-0.530505	0.602024	1	-5.02741
BAX	0.127862	9.0184	0.442038	0.663546	1	-5.05647
CNOT10	0.12735	8.21334	1.0072	0.326733	1	-4.7869
IFNAR2	-0.126904	9.10454	-0.686458	0.500872	1	-4.96394
EPG5	-0.126858	8.46811	-0.78052	0.444881	1	-4.91833
TXNRD1	-0.126238	9.14742	-0.739132	0.46903	1	-4.93907
RPA1	-0.125463	7.98731	-0.927107	0.365717	1	-4.8367
KDM4D	0.123512	4.72337	0.466374	0.64635	1	-5.04899
MYORG	0.122571	9.01726	0.18748	0.853309	1	-5.11107
MRE11	-0.122517	8.04644	-0.674453	0.5083	1	-4.96937
CD109	0.122067	4.39514	0.99353	0.33317	1	-4.79565
CCNG2	-0.121454	10.2279	-0.319623	0.752808	1	-5.08817
SFTPD	0.120592	4.51401	0.627259	0.538095	1	-4.98985
RPL29	-0.120417	11.103	-0.596342	0.558118	1	-5.0025
BIRC2	-0.118492	9.16858	-0.958743	0.349956	1	-4.81746
CST7	-0.118046	4.44308	-0.667006	0.512939	1	-4.9727
TMEM64	-0.117117	6.30781	-0.411628	0.685305	1	-5.06528
CNTNAP2	0.116825	8.44752	0.301021	0.76673	1	-5.0921
SLFN11	0.115788	6.92276	0.312251	0.758315	1	-5.08975
IL10	-0.11575	4.3682	-1.25051	0.226578	1	-4.61449
ATG7	0.115325	9.16902	0.76417	0.454328	1	-4.92664
MAP1LC3A	0.115083	11.5076	0.52335	0.606895	1	-5.02995
GNLY	0.114875	4.39083	0.819558	0.422821	1	-4.89783
MB21D1	-0.114729	5.22058	-0.358278	0.724159	1	-5.07924
SMC1A	-0.114538	9.07899	-0.674207	0.508453	1	-4.96948
PTGS2	0.112871	4.54751	0.518937	0.609909	1	-5.0315
EHMT2	-0.11245	8.9651	-0.82482	0.4199	1	-4.89499
IL3RA	0.111679	4.84617	0.378463	0.709361	1	-5.07418
S100A10	0.110717	8.3957	0.234373	0.81725	1	-5.1043
COX5B	0.109833	11.9461	0.354431	0.726992	1	-5.08017
PSEN1	-0.109483	8.69606	-0.50819	0.617279	1	-5.03523
PLEKHM1	-0.109463	9.08319	-0.471582	0.642696	1	-5.04734
TGFBR1	0.109292	8.9639	0.421452	0.678243	1	-5.0625
PPP3R2	0.108958	4.38727	0.917633	0.370528	1	-4.84236
TPSB2	0.108842	4.3872	0.96663	0.3461	1	-4.81257
PRKAR2A	-0.107988	7.82497	-0.800298	0.433617	1	-4.90806
NCF1	0.10675	4.89508	0.254952	0.801551	1	-5.10085
MAPK12	-0.106271	6.9599	-0.673699	0.508769	1	-4.96971
CHST8	0.105317	4.74099	0.465324	0.647088	1	-5.04932
GBA	0.105308	8.32448	0.369545	0.715885	1	-5.07645
KLRK1	0.104133	4.49533	0.626444	0.538618	1	-4.99019
GRIN2A	0.103787	9.40651	0.446679	0.660251	1	-5.05508
OSGIN1	0.103717	5.87446	0.167705	0.868621	1	-5.11348
MYD88	-0.103063	7.20563	-0.574046	0.572797	1	-5.01125
BAG4	0.102667	9.84453	0.876017	0.392166	1	-4.86658
BAD	-0.102104	9.1178	-0.343554	0.735025	1	-5.08276
HIRA	-0.102038	9.02709	-0.504828	0.619594	1	-5.03637
CALCOCO2	-0.101075	9.34098	-0.411749	0.685218	1	-5.06524
C4orf14 (NOA1)	0.101004	8.80644	1.29207	0.212116	1	-4.58206
LRG1	-0.100925	4.36227	-1.24628	0.228094	1	-4.61775
COA5	0.100621	9.34001	0.405624	0.689635	1	-5.06694
TRAF3	0.100604	9.15405	0.784871	0.442388	1	-4.91609
FBLN5	-0.100004	5.03193	-0.2642	0.794524	1	-5.09921
TNFRSF25	0.099825	10.3557	0.302508	0.765614	1	-5.0918
SDHB	0.099825	10.0688	0.75765	0.458129	1	-4.92992
PIK3R2	0.0990333	9.89649	0.198208	0.845027	1	-5.10966
ASB2	0.0985792	5.00833	0.195322	0.847253	1	-5.11005
RIPK2	-0.0984458	6.79969	-0.258757	0.798657	1	-5.10019
AARS	0.0981667	11.0076	0.916969	0.370867	1	-4.84275
BRCA1	0.09715	5.62599	0.244921	0.809193	1	-5.10257
GDPD2	-0.0969292	5.96958	-0.146911	0.884779	1	-5.11573
P2RX7	-0.0952625	9.24981	-0.259952	0.797749	1	-5.09997
TOP2A	0.0947917	4.37878	0.817756	0.423823	1	-4.89879
PRKDC	0.0940833	9.92417	0.471577	0.6427	1	-5.04734
ABL1	0.0931417	8.34096	0.299436	0.76792	1	-5.09243
SOX4	-0.0923708	7.57597	-0.285454	0.778443	1	-5.09522
MYCT1	-0.0922333	5.43181	-0.193785	0.84844	1	-5.11025
EOMES	-0.0921958	4.75187	-0.359012	0.723619	1	-5.07906
ERCC2	0.0921792	6.81937	0.422494	0.677497	1	-5.0622
VEGFA	0.0919083	9.50947	0.297208	0.769593	1	-5.09288
RGL1	0.0916875	8.86647	0.440893	0.66436	1	-5.05682
HRK	0.0916125	5.78301	0.13713	0.892398	1	-5.11668
SMARCA4	-0.0915583	10.1261	-0.884703	0.387583	1	-4.8616
PRDX1	0.0909167	12.3738	0.280215	0.782398	1	-5.09623
TLR7	0.0907542	5.06589	0.188669	0.852391	1	-5.11092
CLN3	0.0899083	6.50289	0.375522	0.71151	1	-5.07493
CD8A	0.0889	5.56514	0.223562	0.825529	1	-5.10599
PLA2G5	0.0886333	6.1436	0.141653	0.888873	1	-5.11625
BCL2L1	0.0877167	10.111	0.292691	0.77299	1	-5.09379
LGALS3	0.0865542	9.76014	0.211175	0.835041	1	-5.10784
ATG9A	-0.0850458	10.1721	-0.778486	0.446049	1	-4.91937
IRAK4	-0.0848375	5.72384	-0.223466	0.825603	1	-5.10601
COTL1	0.0846583	8.89372	0.203684	0.840807	1	-5.1089
STX18	-0.0846417	9.30889	-0.606306	0.551622	1	-4.99849
GUSB	0.0843708	9.12376	0.657839	0.518681	1	-4.97674
CTSF	0.0843333	10.9024	0.776914	0.446954	1	-4.92018
PTGER2	0.0833333	4.3719	0.816107	0.424742	1	-4.89968
PINK1	0.0831042	10.3791	0.213631	0.833154	1	-5.10748
DNMT1	-0.08295	8.03198	-0.298115	0.768912	1	-5.0927
KMT2C	-0.0825417	10.7561	-0.754986	0.459688	1	-4.93125
EGFR	0.0824	7.05089	0.187379	0.853387	1	-5.11109
NWD1	-0.0822167	6.65062	-0.104707	0.917727	1	-5.11937
PLXNB3	-0.0817333	8.93056	-0.308523	0.761105	1	-5.09054
RAD51C	-0.0816333	8.59009	-0.370458	0.715216	1	-5.07622
C6	-0.0812792	4.47394	-0.484791	0.633471	1	-5.04307
HDAC4	0.0809042	9.37655	0.206777	0.838425	1	-5.10847
TNFSF10	-0.0808542	6.3939	-0.195737	0.846933	1	-5.10999
CD33	0.0802917	4.37007	0.815549	0.425054	1	-4.89997
FASLG	0.0802917	4.37007	0.815549	0.425054	1	-4.89997
ADRA2A	-0.0797625	5.98128	-0.155755	0.8779	1	-5.11481
CCNI	-0.0796667	12.932	-0.468289	0.645005	1	-5.04838
DST	0.0784583	10.7712	0.417736	0.680911	1	-5.06356
BOK	0.075675	8.93563	0.25009	0.805252	1	-5.10169
PTGER3	-0.0755667	5.38689	-0.118335	0.907068	1	-5.11833
CABLES1	0.0751833	9.21571	0.126737	0.900506	1	-5.11762
IL1RL2	0.07505	4.49193	0.362419	0.721114	1	-5.07822
CDK20	0.0741042	6.09553	0.203572	0.840893	1	-5.10892
ITGB5	-0.073975	9.09269	-0.156643	0.87721	1	-5.11471
BTK	-0.0738583	4.70503	-0.23677	0.815417	1	-5.10391
CYCS	0.0737667	8.03988	0.363362	0.720422	1	-5.07799
HOMER1	0.0734292	9.18172	0.388761	0.701856	1	-5.07149
BRAF	-0.0728292	10.2009	-0.326266	0.747857	1	-5.0867
NBN	0.0722875	9.56201	0.489678	0.630073	1	-5.04146
CKS1B	0.0719083	8.23439	0.4253	0.675486	1	-5.06139
TRPA1	0.0710375	4.89154	0.154354	0.878989	1	-5.11496
RALB	0.0702875	9.24808	0.23878	0.813881	1	-5.10359
PARP2	0.0690625	8.34685	0.318388	0.753729	1	-5.08843
RPS9	0.0678083	10.5174	0.195761	0.846914	1	-5.10999
LYN	-0.0677667	7.95371	-0.282109	0.780967	1	-5.09587
CASS4	0.0663875	4.91859	0.189267	0.851929	1	-5.11084
CHEK1	0.0659583	4.90032	0.230966	0.819856	1	-5.10484
TRAF6	-0.06525	8.38762	-0.572057	0.574116	1	-5.01201
IKBKB	-0.0647375	8.39312	-0.212736	0.833842	1	-5.10761
AKT1	0.0642583	9.4207	0.253618	0.802566	1	-5.10109
APC	0.06415	10.3286	0.27458	0.786658	1	-5.0973
ST8SIA6	-0.0640125	6.19571	-0.136632	0.892786	1	-5.11673
KMT2A	-0.0635	10.9684	-0.45175	0.65666	1	-5.05353
BID	-0.0634792	8.60135	-0.448646	0.658857	1	-5.05448
BNIP3L	0.0631167	10.4364	0.533638	0.599896	1	-5.02629
WDR5	-0.0630875	8.29659	-0.64746	0.525226	1	-4.98126
MAP2K1	0.0625625	9.21775	0.25134	0.8043	1	-5.10148
VAMP7	0.0613542	8.62622	0.24652	0.807974	1	-5.1023
EPSTI1	-0.0613042	4.53055	-0.224908	0.824497	1	-5.10579
MAP3K14	0.0611292	8.16789	0.201934	0.842155	1	-5.10915
IFNAR1	-0.061025	9.51966	-0.373033	0.713331	1	-5.07556
CD47	-0.0610083	10.3186	-0.177766	0.860823	1	-5.11229
MBD3	-0.0608625	10.5732	-0.147551	0.884281	1	-5.11566
C5AR1	0.060775	4.95742	0.130881	0.897271	1	-5.11725
BECN1	0.0589917	9.61457	0.289783	0.77518	1	-5.09437
JARID2	0.0586292	7.93304	0.254898	0.801592	1	-5.10086
SHANK3	-0.0580625	10.2772	-0.40503	0.690065	1	-5.0671
TNFSF12	0.0569083	7.59227	0.111229	0.912623	1	-5.11889
SPINT1	-0.0560792	6.12334	-0.103245	0.918871	1	-5.11947
KDM3A	-0.0556542	9.36999	-0.405468	0.689748	1	-5.06698
NCOR2	-0.0555417	10.808	-0.522851	0.607236	1	-5.03013
ASB7	-0.0551042	7.99043	-0.414372	0.68333	1	-5.06451
SETDB1	-0.055025	8.90766	-0.451523	0.65682	1	-5.0536
TFG	-0.0547292	8.96268	-0.514306	0.61308	1	-5.03312
GCLC	0.0546167	8.57307	0.201783	0.842272	1	-5.10917
FAM104A	-0.0543	7.44732	-0.495071	0.626333	1	-5.03967
SESN2	-0.0539542	7.30056	-0.15464	0.878767	1	-5.11493
KAT2B	-0.0539	10.0978	-0.268915	0.790948	1	-5.09835
RPL28	0.0536667	12.5437	0.181142	0.85821	1	-5.11187
SIN3A	0.053375	8.57002	0.433865	0.669365	1	-5.0589
KAT2A	0.0531292	10.1056	0.156048	0.877672	1	-5.11478
LTB	0.0526917	4.35351	0.805453	0.43071	1	-4.90534
SLC2A1	0.0526458	7.24977	0.136687	0.892743	1	-5.11672
SIRT1	-0.052025	8.98731	-0.244202	0.809741	1	-5.10269
TNFRSF11B	0.0519167	5.14745	0.116394	0.908584	1	-5.11848
KDM4B	-0.0519125	9.95004	-0.26679	0.792559	1	-5.09874
PRKACB	0.0518417	10.7789	0.190365	0.851081	1	-5.1107
TARBP2	0.0508708	7.78059	0.169088	0.867548	1	-5.11332
TSPAN18	0.0494958	6.40369	0.0533363	0.958031	1	-5.12216
TLE3	-0.04815	9.41643	-0.141503	0.88899	1	-5.11626
MSH2	0.0481125	8.99418	0.140333	0.889902	1	-5.11637
MAPK14	-0.0474792	9.98975	-0.188056	0.852864	1	-5.111
KDM1B	0.047325	7.56782	0.312056	0.758461	1	-5.0898
OGG1	-0.0471417	7.35819	-0.264033	0.794651	1	-5.09924
PLA2G4A	0.0471208	4.94741	0.122638	0.903706	1	-5.11797
EIF1	0.0470417	12.9876	0.231502	0.819446	1	-5.10476
CCDC127	-0.0460083	8.80162	-0.385907	0.703933	1	-5.07224
KDM4A	-0.0453875	8.46321	-0.340763	0.737092	1	-5.08341
SMARCD1	0.0447417	8.99757	0.640168	0.529852	1	-4.98439
AGO4	0.0444292	8.21992	0.46886	0.644605	1	-5.0482
DLG1	-0.0438333	11.5137	-0.37682	0.710562	1	-5.0746
RHOA	-0.0437125	8.03341	-0.106683	0.91618	1	-5.11923
NQO1	-0.0436167	8.92568	-0.0626882	0.950682	1	-5.12178
BRD4	-0.0414167	11.4576	-0.249985	0.805333	1	-5.10171
PPFIA4	-0.0409292	9.30885	-0.0876336	0.931102	1	-5.1205
ASH2L	0.0405583	8.92606	0.219832	0.82839	1	-5.10656
RRM2	0.0404583	4.34617	0.793604	0.437409	1	-4.91156
TFAM	0.0402833	8.75385	0.299789	0.767654	1	-5.09236
IRF1	0.0399625	6.73051	0.107663	0.915413	1	-5.11915
TNFSF4	0.0396792	6.86242	0.1169	0.908189	1	-5.11844
FYN	-0.0395	10.9823	-0.127621	0.899815	1	-5.11754
FDXR	0.0384875	6.64878	0.148201	0.883775	1	-5.11559
SLC44A1	0.0382583	9.12936	0.120298	0.905534	1	-5.11817
NFKBIA	0.0376458	10.3354	0.141745	0.888802	1	-5.11624
TADA2B	-0.0376	9.14386	-0.412355	0.684781	1	-5.06507
HIF1A	-0.036125	10.8317	-0.320458	0.752185	1	-5.08798
SETD1A	-0.0361083	7.78376	-0.187453	0.853331	1	-5.11108
ARHGAP24	0.0359625	6.10187	0.0539482	0.95755	1	-5.12213
MDC1	-0.0353208	8.17559	-0.293176	0.772625	1	-5.0937
PCNA	-0.0348833	6.14507	-0.0918546	0.927793	1	-5.12024
PIK3CD	0.0345667	7.80652	0.11834	0.907064	1	-5.11833
PPP3CB	0.0345	11.2007	0.307644	0.761763	1	-5.09073
CSK	0.0340875	9.45484	0.153953	0.879301	1	-5.115
ABCC8	0.03345	9.63952	0.103689	0.918523	1	-5.11944
CSNK2A2	-0.0333083	7.22851	-0.23988	0.813041	1	-5.10341
SETD7	0.033225	8.37698	0.223531	0.825553	1	-5.106
LACC1	-0.0332167	6.5225	-0.068496	0.94612	1	-5.12152
BIRC3	0.032925	5.57055	0.0579645	0.954394	1	-5.12198
HUS1	-0.032925	9.83114	-0.374779	0.712053	1	-5.07512
NLGN1	0.0328458	9.45172	0.307227	0.762075	1	-5.09082
IL10RB	0.0319333	7.40371	0.146009	0.885481	1	-5.11582
ITGAM	0.0317208	6.36317	0.0807898	0.93647	1	-5.12089
CAMK4	-0.0317	9.2637	-0.0507536	0.960062	1	-5.12225
NTHL1	0.0296583	5.29005	0.085501	0.932774	1	-5.12062
BAK1	0.0289792	8.40633	0.095228	0.92515	1	-5.12002
PRKCQ	0.0289792	5.36057	0.0591907	0.95343	1	-5.12193
PDPN	0.02895	7.05584	0.0660244	0.948061	1	-5.12164
GPR183	-0.0287083	4.42967	-0.222519	0.826329	1	-5.10615
TRAF1	0.0280875	6.83416	0.0982311	0.922797	1	-5.11982
NKG7	0.0268333	4.338	0.759921	0.456803	1	-4.92878
CASP9	0.0266542	8.33678	0.193562	0.848612	1	-5.11028
XIAP	0.0260833	9.07227	0.156685	0.877177	1	-5.11471
PIK3CB	0.0259958	8.69286	0.205556	0.839365	1	-5.10864
BRD3	0.0259042	9.13458	0.134853	0.894173	1	-5.11689
CYP7B1	0.0242542	7.10246	0.073724	0.942015	1	-5.12127
CASP3	0.02425	8.331	0.104972	0.917519	1	-5.11935
KDM4C	-0.02415	9.21564	-0.0512801	0.959648	1	-5.12223
AKT2	-0.0239917	10.0983	-0.177848	0.86076	1	-5.11228
IRAK2	-0.0239833	6.83591	-0.102013	0.919836	1	-5.11956
ATG5	-0.0237667	8.14207	-0.17548	0.862594	1	-5.11257
CFLAR	-0.0235875	7.92511	-0.0749738	0.941034	1	-5.1212
ESAM	0.023325	8.39075	0.0595046	0.953183	1	-5.12192
LAMP1	-0.0231792	10.1195	-0.0930485	0.926858	1	-5.12016
RAD50	0.0229917	7.77609	0.138329	0.891463	1	-5.11657
IGSF10	0.021925	4.33505	0.733326	0.472479	1	-4.94189
TOPBP1	-0.0219167	7.97593	-0.159848	0.87472	1	-5.11436
CASP2	-0.0215958	7.22698	-0.1428	0.88798	1	-5.11613
SELL	0.0215667	4.83892	0.068022	0.946492	1	-5.12155
MAPK10	0.0214917	10.6416	0.0663327	0.947819	1	-5.12162
ATG3	-0.0212542	8.80528	-0.114986	0.909685	1	-5.11859
CLDN5	-0.0211958	9.0181	-0.0442222	0.965197	1	-5.12246
BCL10	-0.021025	9.11744	-0.118747	0.906746	1	-5.11829
TIE1	0.02025	6.54732	0.0374576	0.970518	1	-5.12265
IGF1R	-0.0201667	8.48663	-0.100851	0.920745	1	-5.11964
BCL2	0.0200583	8.56156	0.0349198	0.972515	1	-5.12272
S100B	0.0195125	11.224	0.0454662	0.964219	1	-5.12242
MAP2K4	0.0191083	10.4872	0.111102	0.912722	1	-5.1189
RAD1	0.0184042	7.67793	0.0904023	0.928932	1	-5.12033
HPRT1	0.0182833	9.76089	0.0537011	0.957744	1	-5.12214
KDM5B	0.0182458	7.62496	0.11114	0.912693	1	-5.11889
SESN1	0.0179542	6.79301	0.0937552	0.926304	1	-5.12012
FANCD2	0.0176333	4.78388	0.0926204	0.927193	1	-5.12019
LARS	-0.0171667	10.516	-0.229612	0.820893	1	-5.10506
PRF1	0.0168083	4.33199	0.68528	0.501599	1	-4.96448
SLC10A6	0.0168083	4.33199	0.68528	0.501599	1	-4.96448
RPS3	0.0164583	12.214	0.113152	0.91112	1	-5.11874
PRNP	0.0163333	13.0428	0.110585	0.913127	1	-5.11894
GRAP	0.0159417	5.85664	0.0277063	0.978191	1	-5.12287
TBC1D4	-0.0154208	8.74384	-0.0773468	0.939172	1	-5.12108
ARID1A	-0.0146125	7.95184	-0.117463	0.907749	1	-5.1184
CD8B	-0.01435	4.61742	-0.0442018	0.965213	1	-5.12246
TP53BP2	0.0143083	9.39893	0.0289436	0.977217	1	-5.12285
MDM2	0.0139458	8.99318	0.071152	0.944034	1	-5.1214
FOXP3	-0.0137542	4.33886	-0.49365	0.627317	1	-5.04014
GRIA4	0.0132708	10.8784	0.0284242	0.977626	1	-5.12286
KDM2B	0.0126583	9.18962	0.0826703	0.934995	1	-5.12079
IRF2	-0.0120708	8.24057	-0.0743961	0.941488	1	-5.12123
RELA	0.01175	8.49628	0.0463568	0.963519	1	-5.1224
CD36	0.0114583	4.32878	0.588902	0.562994	1	-5.00546
IFITM3	0.00987917	11.0228	0.0182125	0.985663	1	-5.12302
MAVS	-0.00964167	8.82406	-0.039939	0.968566	1	-5.12259
PPP3CA	0.00963333	10.5243	0.0422298	0.966764	1	-5.12252
HDAC6	-0.00895417	7.20104	-0.0491349	0.961334	1	-5.12231
CD69	-0.0088	4.32542	-0.576013	0.571494	1	-5.01049
FANCG	-0.0075125	7.23616	-0.0362301	0.971484	1	-5.12268
HPS4	0.00744583	7.78698	0.0320701	0.974757	1	-5.12278
RAD17	0.00672083	7.24655	0.0358933	0.971749	1	-5.12269
DUSP7	-0.00666667	8.94538	-0.0154269	0.987856	1	-5.12305
CNN2	0.00654167	6.49615	0.0158594	0.987515	1	-5.12305
PLEKHB1	0.006375	11.4444	0.00971945	0.992348	1	-5.1231
ULK1	-0.006275	8.18506	-0.0394938	0.968916	1	-5.1226
PRKAR1A	0.00601667	10.5548	0.0261851	0.979388	1	-5.1229
LFNG	-0.00594583	7.21427	-0.018704	0.985276	1	-5.12301
ABCC3	0.00586667	4.32542	0.382125	0.706689	1	-5.07323
RIPK1	0.00576667	8.00626	0.047521	0.962603	1	-5.12236
PARP1	0.00571667	9.71526	0.0278128	0.978107	1	-5.12287
TLR4	0.00571667	7.96471	0.00959361	0.992447	1	-5.1231
CD209	0.00565833	4.96289	0.0148023	0.988347	1	-5.12306
CREBBP	-0.00524583	10.3699	-0.0284322	0.97762	1	-5.12286
DDX58	0.00496667	6.83548	0.028945	0.977216	1	-5.12285
XRCC6	-0.00462917	9.46686	-0.0223799	0.982383	1	-5.12296
ATG14	0.00459583	8.21974	0.0472504	0.962816	1	-5.12237
ZNF367	0.004325	4.86655	0.019551	0.984609	1	-5.123
LAG3	-0.00422917	4.46155	-0.0266741	0.979003	1	-5.12289
CP	0.00361667	8.15097	0.00789484	0.993785	1	-5.12311
TNFRSF17	-0.00293333	4.32894	-0.174013	0.863731	1	-5.11274
KDM3B	0.001775	9.18104	0.0143683	0.988689	1	-5.12306
IRF6	-0.0013125	6.09685	-0.00138305	0.998911	1	-5.12313
AMBRA1	-0.000916667	7.61672	-0.00468395	0.996313	1	-5.12313
MERTK	0.000641667	9.19868	0.00113031	0.99911	1	-5.12313
PIK3CA	-8.33333e-05	9.1835	-0.000921856	0.999274	1	-5.12313
FEN1	-4.16667e-05	6.58335	-9.24034e-05	0.999927	1	-5.12313
BIK	-9.93014e-16	4.3219	-7.30181e-14	1	1	-5.12313
BLK	-9.93014e-16	4.3219	-7.30181e-14	1	1	-5.12313
CCL7	-9.93014e-16	4.3219	-7.30181e-14	1	1	-5.12313
CCR2	-9.93014e-16	4.3219	-7.30181e-14	1	1	-5.12313
CCR5	-9.93014e-16	4.3219	-7.30181e-14	1	1	-5.12313
CD200R	-9.93014e-16	4.3219	-7.30181e-14	1	1	-5.12313
CD244	-9.93014e-16	4.3219	-7.30181e-14	1	1	-5.12313
CD300LF	-9.93014e-16	4.3219	-7.30181e-14	1	1	-5.12313
CD3D	-9.93014e-16	4.3219	-7.30181e-14	1	1	-5.12313
CD3E	-9.93014e-16	4.3219	-7.30181e-14	1	1	-5.12313
CD3G	-9.93014e-16	4.3219	-7.30181e-14	1	1	-5.12313
CD70	-9.93014e-16	4.3219	-7.30181e-14	1	1	-5.12313
CEACAM3	-9.93014e-16	4.3219	-7.30181e-14	1	1	-5.12313
CPA3	-9.93014e-16	4.3219	-7.30181e-14	1	1	-5.12313
CRYBA4	-9.93014e-16	4.3219	-7.30181e-14	1	1	-5.12313
CSF2RB	-9.93014e-16	4.3219	-7.30181e-14	1	1	-5.12313
CTSE	-9.93014e-16	4.3219	-7.30181e-14	1	1	-5.12313
CTSW	-9.93014e-16	4.3219	-7.30181e-14	1	1	-5.12313
CXCL10	-9.93014e-16	4.3219	-7.30181e-14	1	1	-5.12313
CXCL9	-9.93014e-16	4.3219	-7.30181e-14	1	1	-5.12313
DUOXA1	-9.93014e-16	4.3219	-7.30181e-14	1	1	-5.12313
EXO1	-9.93014e-16	4.3219	-7.30181e-14	1	1	-5.12313
FCAR	-9.93014e-16	4.3219	-7.30181e-14	1	1	-5.12313
FCRLA	-9.93014e-16	4.3219	-7.30181e-14	1	1	-5.12313
FCRLB	-9.93014e-16	4.3219	-7.30181e-14	1	1	-5.12313
GPR84	-9.93014e-16	4.3219	-7.30181e-14	1	1	-5.12313
GZMA	-9.93014e-16	4.3219	-7.30181e-14	1	1	-5.12313
GZMB	-9.93014e-16	4.3219	-7.30181e-14	1	1	-5.12313
HCAR2	-9.93014e-16	4.3219	-7.30181e-14	1	1	-5.12313
HDC	-9.93014e-16	4.3219	-7.30181e-14	1	1	-5.12313
IL1A	-9.93014e-16	4.3219	-7.30181e-14	1	1	-5.12313
IL1RN	-9.93014e-16	4.3219	-7.30181e-14	1	1	-5.12313
IL21R	-9.93014e-16	4.3219	-7.30181e-14	1	1	-5.12313
IL27	-9.93014e-16	4.3219	-7.30181e-14	1	1	-5.12313
IRF4	-9.93014e-16	4.3219	-7.30181e-14	1	1	-5.12313
KIF2C	-9.93014e-16	4.3219	-7.30181e-14	1	1	-5.12313
KIR3DL1	-9.93014e-16	4.3219	-7.30181e-14	1	1	-5.12313
LCN2	-9.93014e-16	4.3219	-7.30181e-14	1	1	-5.12313
LY9	-9.93014e-16	4.3219	-7.30181e-14	1	1	-5.12313
MARCO	-9.93014e-16	4.3219	-7.30181e-14	1	1	-5.12313
MMP12	-9.93014e-16	4.3219	-7.30181e-14	1	1	-5.12313
MR1	-9.93014e-16	4.3219	-7.30181e-14	1	1	-5.12313
MS4A1	-9.93014e-16	4.3219	-7.30181e-14	1	1	-5.12313
MS4A2	-9.93014e-16	4.3219	-7.30181e-14	1	1	-5.12313
NCR1	-9.93014e-16	4.3219	-7.30181e-14	1	1	-5.12313
NGF	-9.93014e-16	4.3219	-7.30181e-14	1	1	-5.12313
RAD51	-9.93014e-16	4.3219	-7.30181e-14	1	1	-5.12313
S1PR4	-9.93014e-16	4.3219	-7.30181e-14	1	1	-5.12313
SH2D1A	-9.93014e-16	4.3219	-7.30181e-14	1	1	-5.12313
SLAMF9	-9.93014e-16	4.3219	-7.30181e-14	1	1	-5.12313
SPIB	-9.93014e-16	4.3219	-7.30181e-14	1	1	-5.12313
TBX21	-9.93014e-16	4.3219	-7.30181e-14	1	1	-5.12313
TCL1A	-9.93014e-16	4.3219	-7.30181e-14	1	1	-5.12313
TNFRSF4	-9.93014e-16	4.3219	-7.30181e-14	1	1	-5.12313
TRAT1	-9.93014e-16	4.3219	-7.30181e-14	1	1	-5.12313
TREM1	-9.93014e-16	4.3219	-7.30181e-14	1	1	-5.12313
TTR	-9.93014e-16	4.3219	-7.30181e-14	1	1	-5.12313
UTY	-9.93014e-16	4.3219	-7.30181e-14	1	1	-5.12313
XCL1	-9.93014e-16	4.3219	-7.30181e-14	1	1	-5.12313
ZBP1	-9.93014e-16	4.3219	-7.30181e-14	1	1	-5.12313
