# Supplementary material for: Genetic analysis of potential biomarkers and therapeutic targets in neuroinflammation from sporadic Creutzfeldt–Jakob disease
Source: Sci Rep. 2023 Aug 29;13:14122. doi: 10.1038/s41598-023-41066-9 (PMC10465546; doi:10.1038/s41598-023-41066-9)
Supplement: Supplementary file 3 — Supplementary Information 3. [file 41598_2023_41066_MOESM3_ESM.xlsx]

## Sheet: Sheet 1
id	logFC	AveExpr	t	P.Value	adj.P.Val	B
IRF7	1.41062	6.62861	3.65785	0.00184793	0.474198	-1.7775
LILRB4	1.35557	7.06125	2.09479	0.0508902	0.595568	-3.7898
HMOX1	1.15246	7.21526	1.97857	0.0636789	0.595568	-3.92592
PIK3R5	1.14146	6.01699	1.80155	0.0887159	0.598146	-4.12521
IKBKE	1.13738	5.79144	3.48029	0.00273363	0.474198	-2.00903
SIGLEC8	1.13185	5.48668	2.39448	0.0279698	0.47514	-3.42334
CD24	-1.11903	7.33238	-1.65295	0.116009	0.633113	-4.2839
CX3CR1	1.10386	6.85049	1.92151	0.0709579	0.595568	-3.99128
CCL3	1.08132	5.36979	1.8293	0.084293	0.598146	-4.09467
GSTM1	1.07936	6.38574	1.0658	0.30087	0.779922	-4.81281
TCIRG1	1.06468	7.56024	2.02087	0.0587225	0.595568	-3.87683
PLA2G5	1.06252	5.78761	2.23177	0.0388424	0.513675	-3.62479
TNFRSF25	1.06035	10.005	2.70646	0.0146221	0.474198	-3.02481
TNFRSF10B	1.04012	5.32032	2.37277	0.0292352	0.47514	-3.45052
CSF1R	1.01316	5.59691	2.29599	0.0341523	0.500587	-3.54593
TPD52	-0.994296	8.96459	-3.17516	0.0053369	0.474198	-2.41026
IFITM3	-0.990805	11.3918	-1.86014	0.0796054	0.595568	-4.06041
FCGR1A	0.98676	8.03367	1.6451	0.117631	0.633113	-4.29203
LTC4S	0.985374	7.96738	2.41731	0.0266943	0.47514	-3.39466
SYK	0.983465	5.88278	2.08657	0.0517116	0.595568	-3.79955
TREM2	0.973389	5.58056	1.96045	0.065915	0.595568	-3.94679
ITGAM	0.953387	6.02461	2.84934	0.0107917	0.474198	-2.83867
KDM5D	-0.950701	8.5788	-0.766135	0.453717	0.871	-5.00837
F3	-0.915205	8.40595	-1.07123	0.29849	0.779922	-4.80876
DOCK2	0.910379	6.56585	1.60592	0.126024	0.641763	-4.33229
NGFR	0.906808	7.04022	1.95383	0.0667494	0.595568	-3.95439
CCL4	0.90246	5.49073	1.63994	0.118709	0.633113	-4.29737
OAS1	0.900343	6.83469	1.84491	0.0818906	0.595568	-4.07737
POLE	0.895963	8.0166	1.75697	0.0962483	0.615989	-4.1737
TMEM119	0.895623	6.46054	1.70128	0.106432	0.633113	-4.23322
MAFF	0.886007	6.88283	1.35185	0.193486	0.720225	-4.57674
LRRC25	0.87887	5.88565	1.66635	0.113283	0.633113	-4.26994
SERPINA3	-0.875071	10.517	-0.956735	0.351617	0.808316	-4.89049
ITGAX	0.868354	7.98571	1.19058	0.249577	0.764587	-4.71536
HPRT1	-0.861049	10.0854	-2.69533	0.0149698	0.474198	-3.03924
P2RY12	0.856925	7.70912	1.47689	0.157317	0.684152	-4.46017
RAC2	0.848863	5.41565	1.88574	0.0758903	0.595568	-4.03172
FCER1G	0.845135	8.08293	1.07455	0.297039	0.779922	-4.80627
IGSF6	0.841937	5.56732	1.96636	0.0651778	0.595568	-3.93999
B3GNT5	0.838427	6.34675	2.28821	0.0346909	0.500587	-3.55553
IRF8	0.836858	6.31474	1.81755	0.0861417	0.598146	-4.10764
LDHA	-0.83544	10.9522	-2.9475	0.00874189	0.474198	-2.70998
TLR9	0.832137	6.39893	1.89587	0.0744644	0.595568	-4.02032
CRIP1	0.830719	6.68118	1.45198	0.164044	0.694367	-4.484
RAB7A	-0.829076	10.1363	-2.92858	0.00910516	0.474198	-2.73482
PILRB	0.822662	11.1562	2.59779	0.0183744	0.474198	-3.1651
ST8SIA6	0.819286	5.86826	1.91153	0.0723044	0.595568	-4.0026
SLC2A5	0.816836	6.78471	1.91473	0.0718712	0.595568	-3.99898
SLC17A6	-0.815252	5.17259	-1.34847	0.194549	0.720225	-4.57978
TGM2	0.808286	8.38371	1.74762	0.0978962	0.616669	-4.18378
SLCO2B1	0.808264	8.91047	1.65672	0.115237	0.633113	-4.27998
HRK	0.80705	5.52232	1.34612	0.195293	0.720225	-4.5819
PTPN6	0.803738	6.43775	1.9722	0.0644577	0.595568	-3.93327
CSF3R	0.795545	6.76192	1.33832	0.197771	0.720225	-4.58889
NRM	0.78645	5.51561	2.8701	0.0103228	0.474198	-2.8115
PTGS2	-0.78487	4.88182	-2.28321	0.0350411	0.500587	-3.56168
ZNF367	-0.782111	5.15642	-3.51006	0.00256017	0.474198	-1.97008
NEFL	-0.781461	9.87793	-0.768541	0.452322	0.871	-5.00703
SERPINE1	0.771907	4.93056	1.70458	0.105804	0.633113	-4.22973
TIMELESS	0.764863	5.6458	2.21372	0.0402638	0.519533	-3.64679
PLXNB3	0.75911	8.61819	2.50202	0.0224237	0.474198	-3.28751
PAK1	-0.749964	11.3511	-2.51413	0.0218689	0.474198	-3.27211
SOCS3	0.746529	7.72606	1.18671	0.251065	0.764587	-4.71852
CD14	0.74385	8.4655	1.35171	0.193531	0.720225	-4.57687
ATP5J2	-0.738936	9.50259	-2.30947	0.0332369	0.500587	-3.52927
FGL2	0.738357	7.43537	1.84757	0.0814874	0.595568	-4.07441
TGFB1	0.737096	8.77006	1.22812	0.235521	0.759361	-4.68433
PEX14	-0.734695	7.04351	-1.78639	0.0912173	0.598146	-4.14178
ATP6V1A	-0.734336	10.9715	-2.62743	0.0172689	0.474198	-3.12697
INPP5D	0.730923	7.25532	1.60727	0.125728	0.641763	-4.33092
VAV1	0.724374	5.61184	1.43995	0.167375	0.694797	-4.49539
LAIR1	0.720454	6.86039	1.12888	0.274052	0.774645	-4.76466
OLFML3	0.718863	6.56355	1.36785	0.188517	0.720225	-4.56225
GRIA1	-0.71567	9.94423	-3.03637	0.00721551	0.474198	-2.59311
SIGLEC1	0.710349	5.06168	1.43908	0.16762	0.694797	-4.49622
BLNK	0.708358	5.44948	1.53853	0.141646	0.649479	-4.40001
CASP8	0.700342	5.60282	1.59258	0.128996	0.641763	-4.34585
AMIGO2	-0.691988	6.78043	-1.66251	0.114059	0.633113	-4.27395
CD40	0.689189	6.63826	1.74326	0.0986738	0.616711	-4.18847
EBI3	0.677893	6.0768	1.20373	0.244583	0.764587	-4.70458
WAS	0.676883	6.79361	1.55918	0.136694	0.643268	-4.37946
S100A12	-0.675714	4.71135	-2.61227	0.0178259	0.474198	-3.14648
KAT2A	0.675395	9.87804	2.15774	0.0449835	0.562293	-3.71455
GRAP	0.673831	5.61476	1.35092	0.193779	0.720225	-4.57758
C1QA	0.672926	7.62716	1.31457	0.205475	0.734442	-4.61
OPALIN	-0.672231	7.99215	-0.769103	0.451998	0.871	-5.00671
TLR7	0.664949	4.85721	1.56768	0.134701	0.643268	-4.37096
FEN1	-0.663267	6.82769	-1.79493	0.0898009	0.598146	-4.13246
SLFN11	0.656289	6.72728	1.92588	0.0703752	0.595568	-3.98631
CD68	0.656169	7.41084	1.06274	0.30222	0.779922	-4.81509
RAPGEF3	0.654771	8.20077	1.01568	0.323497	0.788092	-4.8494
TUBB3	-0.642637	5.57635	-1.50149	0.1509	0.682034	-4.43637
TIE1	0.642596	6.31868	1.25175	0.226988	0.756625	-4.6644
SUV39H1	-0.635413	6.18566	-2.37545	0.0290764	0.47514	-3.44717
CD47	-0.629187	10.526	-2.07909	0.0524697	0.595568	-3.80841
PDPN	-0.623704	7.29721	-1.00956	0.326339	0.788092	-4.85376
NTHL1	-0.616635	5.52909	-1.64321	0.118025	0.633113	-4.29399
HDAC4	0.61356	9.18287	1.68208	0.110152	0.633113	-4.25347
HPGDS	0.607769	5.76797	1.45675	0.162739	0.694367	-4.47946
SYN2	-0.597911	10.6033	-1.66613	0.113326	0.633113	-4.27016
CSK	0.597032	9.24852	2.78977	0.012254	0.474198	-2.91647
PLLP	-0.59433	7.76071	-1.16086	0.261151	0.765828	-4.73937
BIRC3	0.594096	5.36485	1.15943	0.26172	0.765828	-4.74052
BIRC5	0.593367	5.39986	1.71942	0.103017	0.626842	-4.21397
MAP2K1	-0.593054	9.46127	-2.10327	0.0500559	0.595568	-3.77973
PRKAR2B	-0.593049	9.2917	-1.20259	0.245014	0.764587	-4.70552
BCL2	0.591183	8.35178	1.18249	0.252691	0.765731	-4.72195
PRKACB	-0.590762	11.0173	-2.57325	0.0193402	0.474198	-3.19658
MAP3K14	0.58857	7.9755	1.81236	0.0869698	0.598146	-4.11335
ATP5H	-0.581506	10.5187	-2.53553	0.0209192	0.474198	-3.24482
PLXDC2	0.579114	9.93034	1.22062	0.238278	0.759361	-4.69059
TM4SF1	0.578304	6.59282	1.48324	0.15564	0.684152	-4.45406
IRF1	0.577243	6.53383	1.58752	0.130139	0.641763	-4.35098
TNFRSF11B	0.575331	4.95625	1.49132	0.153527	0.683091	-4.44625
FANCG	0.571564	7.02257	2.5869	0.0187973	0.474198	-3.17908
MAN2B1	0.57038	7.32617	2.33424	0.031614	0.495906	-3.49855
eIF2S1	-0.567293	7.88925	-2.65996	0.0161281	0.474198	-3.085
RB1CC1	-0.564707	9.5595	-2.56894	0.0195146	0.474198	-3.2021
S100B	-0.564007	11.4396	-1.52923	0.143924	0.654199	-4.40919
SALL1	0.563786	6.46399	1.01375	0.32439	0.788092	-4.85077
MBD3	0.561432	10.342	1.45973	0.161925	0.694367	-4.47661
NOSTRIN	0.560717	6.98794	1.29571	0.211758	0.740513	-4.62655
NFKB2	0.560446	6.78349	1.08272	0.293496	0.779922	-4.80012
PTGER4	0.560058	4.67562	1.46729	0.159882	0.691381	-4.46939
CD72	-0.557702	4.67595	-1.57892	0.132101	0.643268	-4.35966
CYBB	0.557604	7.67304	1.03947	0.312611	0.780145	-4.83222
NFKB1	-0.556686	5.20259	-2.42207	0.0264355	0.47514	-3.38868
RPL9	-0.555488	12.0577	-2.58284	0.0189572	0.474198	-3.18429
BDNF	-0.555446	6.23556	-0.901235	0.379592	0.829998	-4.92721
HMGB1	-0.55359	8.36862	-2.26691	0.0362067	0.506508	-3.58174
XRCC6	-0.552677	9.66863	-3.46319	0.00283851	0.474198	-2.03143
PRKAR1A	-0.551405	10.7603	-2.30235	0.0337169	0.500587	-3.53806
SELL	-0.547758	5.04935	-1.86395	0.0790427	0.595568	-4.05616
IFIH1	0.547056	6.10969	1.14725	0.266586	0.767154	-4.7502
ATM	0.544093	10.3389	2.43886	0.0255411	0.47514	-3.36752
KIT	-0.540049	6.19427	-0.853758	0.404673	0.84645	-4.95708
KCNK13	0.528012	5.15745	1.26023	0.223985	0.749742	-4.65718
HDAC2	-0.5269	8.43442	-1.79359	0.0900226	0.598146	-4.13393
DAB2	0.526525	8.31064	1.36701	0.188775	0.720225	-4.56302
NCF1	0.525204	4.74428	1.5734	0.133371	0.643268	-4.36521
IKBKB	0.520039	8.17563	1.43495	0.168778	0.69599	-4.50012
LACC1	-0.51722	6.69976	-1.05551	0.305419	0.780145	-4.82044
GPR183	-0.514837	4.60787	-2.38637	0.0284364	0.47514	-3.4335
FDXR	0.514675	6.47456	1.68753	0.109086	0.633113	-4.24774
C3AR1	0.514158	7.04083	1.0308	0.316548	0.7816	-4.83852
IFITM2	-0.51318	9.41156	-1.04991	0.307917	0.780145	-4.82457
RPL36AL	-0.512702	8.89857	-2.24911	0.0375203	0.50875	-3.60358
PLCG2	0.511974	5.50769	1.19574	0.24761	0.764587	-4.71114
HSD11B1	0.510858	7.36955	1.18594	0.251358	0.764587	-4.71914
GPR34	0.509094	7.52945	1.15627	0.262974	0.765828	-4.74303
MAG	-0.506604	8.40287	-0.774243	0.44903	0.871	-5.00383
LAMP2	-0.505095	10.9373	-1.68757	0.109077	0.633113	-4.24769
TMEM204	0.49879	6.64907	1.14794	0.266307	0.767154	-4.74966
TSPAN18	0.495198	6.24104	0.538656	0.59685	0.974555	-5.11729
SPINT1	0.493937	5.91893	0.839484	0.412419	0.854755	-4.96578
KCNJ10	0.491614	7.60568	0.742386	0.467615	0.878917	-5.02139
SETD1A	0.490245	7.5887	2.84642	0.0108592	0.474198	-2.84248
MAVS	0.489065	8.64003	2.02969	0.0577346	0.595568	-3.86653
BAK1	0.487417	8.23834	1.86919	0.0782745	0.595568	-4.0503
APP	-0.487107	12.9152	-1.85879	0.0798058	0.595568	-4.06192
FANCD2	-0.487052	4.97037	-1.75132	0.0972408	0.616669	-4.17979
CLDN5	0.486745	8.83029	1.08534	0.292366	0.779922	-4.79814
FLT1	0.484161	10.2228	1.807	0.087832	0.598146	-4.11924
CD84	0.481675	7.07182	1.07753	0.295742	0.779922	-4.80403
BOK	0.479514	8.78924	1.71881	0.10313	0.626842	-4.21461
SUMO1	-0.479456	7.9431	-1.84512	0.0818596	0.595568	-4.07714
CASP4	0.476331	6.24723	1.08314	0.293314	0.779922	-4.7998
MYORG	0.47564	8.89105	0.811998	0.427604	0.863846	-4.98215
PLP1	-0.473667	12.5408	-0.725142	0.477865	0.889052	-5.03061
ENTPD2	-0.471808	5.61342	-0.934898	0.362451	0.819097	-4.90517
PLEKHM1	0.470314	8.86613	2.25986	0.0367218	0.506508	-3.5904
PARP2	-0.469411	8.54742	-2.60084	0.0182574	0.474198	-3.16117
FGD2	0.469214	4.69483	1.65121	0.116368	0.633113	-4.28571
BARD1	-0.468849	6.00194	-0.874883	0.393382	0.843963	-4.94397
LTBR	0.466155	6.36874	1.03854	0.313033	0.780145	-4.8329
MSR1	0.465579	7.91662	0.570338	0.575634	0.961634	-5.10428
ATG3	-0.458288	8.96563	-2.62126	0.0174937	0.474198	-3.13492
CYTIP	0.458031	5.23327	1.15796	0.262301	0.765828	-4.74169
LGALS3	-0.457276	9.96324	-1.3462	0.195265	0.720225	-4.58182
UNG	0.456435	5.96063	0.87459	0.393537	0.843963	-4.94415
PYCARD	0.455863	5.01374	1.32298	0.202719	0.730519	-4.60255
PIK3R2	0.455165	9.76842	0.941863	0.358971	0.81531	-4.90052
PPP3CA	-0.453438	10.6952	-1.87235	0.0778146	0.595568	-4.04676
TARBP2	0.451533	7.63458	1.36502	0.189388	0.720225	-4.56482
SOX9	0.446415	10.0608	1.1584	0.262129	0.765828	-4.74134
TGFBR1	0.444902	8.84371	1.8787	0.0768973	0.595568	-4.03964
TRADD	0.443599	5.55621	0.882352	0.38944	0.843963	-4.93926
NRGN	-0.443288	9.8604	-0.209515	0.836445	1	-5.20944
RAB6B	-0.442968	10.9144	-1.00734	0.327375	0.788092	-4.85534
IL1R1	-0.442494	5.41092	-1.15317	0.264211	0.765828	-4.7455
CNN2	0.440995	6.33629	1.11921	0.278043	0.775032	-4.77218
RPL29	-0.44031	11.2171	-2.74029	0.0136119	0.474198	-2.98089
COX5B	-0.438488	12.1516	-1.55202	0.138395	0.647464	-4.38661
GADD45A	-0.437364	8.18518	-0.768633	0.452269	0.871	-5.00697
MS4A4A	-0.435967	5.69005	-0.872247	0.394779	0.843963	-4.94562
RELB	0.433652	5.657	1.28268	0.216187	0.740513	-4.63788
CASP7	0.433562	6.7498	1.15707	0.262658	0.765828	-4.7424
STAT1	-0.432899	9.42935	-1.60999	0.12513	0.641763	-4.32814
TLE3	0.431675	9.23814	1.44504	0.16596	0.694797	-4.49058
MAPK10	-0.429508	10.8084	-1.08703	0.29164	0.779922	-4.79686
TIMP1	-0.428493	8.81912	-0.927258	0.366294	0.823036	-4.91023
SERPINF1	-0.426218	8.20445	-0.418025	0.680968	0.994114	-5.16027
KDM1A	-0.42618	8.48351	-2.55023	0.02029	0.474198	-3.22605
BRCA1	0.425779	5.50798	1.1068	0.283229	0.779922	-4.78177
FABP5	-0.425713	10.0849	-1.53677	0.142074	0.649479	-4.40174
TMC7	0.423268	7.75598	1.24599	0.229046	0.757176	-4.66929
IFNAR1	-0.419136	9.64967	-2.82887	0.011274	0.474198	-2.86543
AKT2	0.416798	9.93513	2.36508	0.0296963	0.47514	-3.46013
DICER1	-0.415414	9.07685	-2.37973	0.0288241	0.47514	-3.44182
GBA	-0.413335	8.51889	-1.41839	0.173485	0.708103	-4.51565
ABCC8	0.412586	9.50089	1.56233	0.135953	0.643268	-4.37632
GJA1	-0.412148	10.4103	-0.709596	0.487219	0.900174	-5.03875
CREBBP	0.411642	10.2162	2.1425	0.0463523	0.57049	-3.73286
MERTK	0.411027	9.04751	0.864656	0.398822	0.845602	-4.95035
RBFOX3	-0.410399	9.80996	-1.60269	0.12674	0.641763	-4.33559
GUSB	0.405894	9.00797	2.70265	0.0147404	0.474198	-3.02976
IL6R	0.40288	7.12538	0.924426	0.367726	0.823036	-4.9121
CD74	0.398771	10.3738	0.781265	0.444995	0.871	-4.99987
TBC1D4	0.397381	8.59126	1.76802	0.0943302	0.608582	-4.16175
SHANK3	0.397221	10.1076	2.4167	0.0267278	0.47514	-3.39543
RELA	0.396561	8.35487	1.6572	0.115138	0.633113	-4.27948
GRN	0.396093	9.18342	0.976751	0.341885	0.798052	-4.87677
SETD1B	0.395955	8.79231	2.04845	0.0556816	0.595568	-3.84454
NFKBIA	0.395473	10.2048	1.39297	0.180918	0.720225	-4.53924
DNMT3A	0.39305	8.91794	2.54395	0.0205567	0.474198	-3.23408
KDM4B	0.392718	9.78459	1.77835	0.0925697	0.60208	-4.15054
HDAC6	0.39233	7.05292	2.13164	0.0473522	0.573966	-3.74588
CYP27A1	0.392218	7.76807	0.957627	0.351179	0.808316	-4.88988
STMN1	-0.391119	12.2313	-0.877629	0.391929	0.843963	-4.94224
PILRA	0.389419	7.79106	0.872659	0.394561	0.843963	-4.94536
BCL2L1	0.389281	10.0026	1.45315	0.163721	0.694367	-4.48288
LMNB1	0.386943	8.93704	0.798731	0.435058	0.868614	-4.98988
P2RX7	0.384714	9.06996	1.20524	0.244014	0.764587	-4.70333
RAD9A	0.383843	7.24608	1.57077	0.133981	0.643268	-4.36786
RALA	0.381696	10.1044	1.29261	0.212805	0.740513	-4.62925
IRF3	0.381605	6.01724	1.2795	0.217279	0.740513	-4.64063
OGG1	0.380962	7.19898	1.95592	0.0664842	0.595568	-3.95199
DNMT3B	0.380948	4.74928	1.68981	0.108641	0.633113	-4.24534
TRAF6	-0.378575	8.501	-2.0666	0.0537585	0.595568	-3.82318
PINK1	-0.37813	10.5517	-1.01034	0.325979	0.788092	-4.85321
JAG1	0.374794	6.39873	0.900691	0.379873	0.829998	-4.92756
NPTX1	-0.372982	10.7826	-0.83177	0.416645	0.856647	-4.97042
TNFSF12	0.372619	7.47775	0.827562	0.418963	0.856647	-4.97294
SNCA	-0.372436	10.5514	-1.07876	0.295212	0.779922	-4.80311
C1QB	0.37117	9.06579	0.646647	0.526177	0.932514	-5.07003
TNFSF13B	0.370056	7.06671	1.22104	0.238126	0.759361	-4.69024
GRIN2B	-0.368217	7.25284	-0.366229	0.718545	1	-5.17548
ATP6V0E1	-0.366452	9.28924	-1.19709	0.247094	0.764587	-4.71003
GRM2	0.366249	6.86586	0.54899	0.589887	0.972211	-5.11312
ABCC3	-0.365505	4.46243	-1.99807	0.061349	0.595568	-3.90335
CASS4	0.364164	4.81098	1.17849	0.25424	0.765828	-4.72519
TNFRSF1B	0.362575	6.87619	0.67362	0.509275	0.915551	-5.05696
FGF13	-0.362282	6.73345	-0.351049	0.729705	1	-5.17957
XIAP	-0.359149	9.21503	-2.48729	0.0231171	0.474198	-3.30624
NRP2	0.357299	7.61311	0.648071	0.525277	0.932514	-5.06936
CNTNAP2	-0.355964	8.62539	-0.782586	0.444239	0.871	-4.99912
MCM6	-0.355687	7.65108	-1.99091	0.0621962	0.595568	-3.91166
SOX10	0.355651	7.11688	0.574161	0.573101	0.961634	-5.10266
FSCN1	0.355551	9.31292	0.518366	0.610637	0.978978	-5.12525
TUBB4A	-0.354012	12.5008	-0.850752	0.406296	0.84645	-4.95892
APOE	0.35144	13.1591	0.919665	0.370141	0.823036	-4.91523
SMC1A	0.350832	8.90392	1.79674	0.089503	0.598146	-4.13048
IL15RA	0.350777	5.20526	0.858851	0.401931	0.845602	-4.95395
CH25H	0.350723	5.17929	0.898975	0.380761	0.829998	-4.92867
KAT2B	0.349157	9.94756	1.89436	0.0746755	0.595568	-4.02202
ABL1	0.348117	8.24996	1.22578	0.23638	0.759361	-4.68629
MSH2	-0.347746	9.14154	-1.1559	0.263122	0.765828	-4.74333
HIF1A	-0.347036	10.9451	-2.83078	0.0112281	0.474198	-2.86293
MVP	0.346065	8.81781	0.827865	0.418796	0.856647	-4.97276
OLIG2	0.342144	8.70651	0.660219	0.517634	0.924346	-5.06352
KDM5C	0.339639	9.88009	1.62269	0.122373	0.641763	-4.31514
ALDH1L1	-0.338629	9.36476	-0.740307	0.468843	0.878917	-5.02251
IL1RL2	-0.338021	4.64648	-1.22028	0.238405	0.759361	-4.69087
ISLR2	0.337839	6.11816	0.469528	0.644438	0.989293	-5.1432
LAMP1	-0.337177	10.2344	-1.59487	0.128482	0.641763	-4.34353
CLN3	0.335858	6.41512	1.81806	0.0860604	0.598146	-4.10707
HPS4	0.335773	7.66625	1.623	0.122307	0.641763	-4.31483
RALB	-0.335543	9.39982	-1.02738	0.318112	0.783045	-4.84099
GNA15	0.335205	5.08814	0.820161	0.423058	0.858147	-4.97734
ASB7	0.334112	7.84529	3.02042	0.00746898	0.474198	-2.61411
TMEM88B	0.333846	5.05668	0.804522	0.431794	0.868614	-4.98652
RPS21	-0.333833	12.3072	-2.49289	0.022851	0.474198	-3.29912
GDPD2	-0.333149	6.05355	-0.578427	0.57028	0.961634	-5.10084
MPG	0.332911	8.72577	1.27386	0.219226	0.740513	-4.64549
TRAF1	0.331486	6.72327	1.41383	0.1748	0.709846	-4.51991
ASB2	-0.331419	5.16987	-0.592673	0.560914	0.96088	-5.09468
ATP5G	-0.330808	10.0275	-1.16668	0.258853	0.765828	-4.73471
EED	0.330501	7.86589	1.88241	0.0763658	0.595568	-4.03547
NINJ2	0.327113	5.46513	0.645106	0.527152	0.932514	-5.07077
BIN1	0.326179	11.0066	1.33804	0.197859	0.720225	-4.58914
ATP5PO	-0.325726	11.8904	-1.41971	0.173104	0.708103	-4.51441
ASH2L	-0.324288	9.06176	-2.22759	0.0391677	0.513675	-3.6299
DNA2	0.322725	7.84513	1.53865	0.141617	0.649479	-4.39989
PMP22	-0.321658	9.59125	-0.772587	0.449985	0.871	-5.00476
BAG3	0.320819	10.1448	1.00245	0.329668	0.788092	-4.85881
SDHB	-0.319643	10.2265	-2.40558	0.0273429	0.47514	-3.40941
CAMK4	-0.318989	9.36855	-0.583431	0.566981	0.961634	-5.09869
GRIN2A	-0.317475	9.56499	-1.08851	0.291003	0.779922	-4.79574
MYCT1	-0.316783	5.51163	-0.671038	0.510879	0.916376	-5.05824
TMEM144	-0.315298	8.91768	-0.598645	0.557012	0.960618	-5.09205
CASP1	0.314994	5.78256	0.818986	0.42371	0.858147	-4.97804
C1QC	0.313893	8.26761	0.59847	0.557126	0.960618	-5.09213
PIK3CG	0.313573	5.32183	0.823714	0.421088	0.857177	-4.97523
ITGB5	0.313271	8.94768	0.851176	0.406067	0.84645	-4.95866
RAD51B	0.313224	6.77617	0.911336	0.374392	0.827238	-4.92067
DUSP7	0.31208	8.82773	0.719446	0.48128	0.893328	-5.03362
BCAS1	0.311563	9.78561	0.424594	0.676261	0.991733	-5.1582
PTTG1	-0.310505	6.57376	-0.943499	0.358157	0.81531	-4.89942
IGF1R	0.309458	8.36455	1.96358	0.065524	0.595568	-3.94319
RSAD2	-0.303835	5.71625	-0.497926	0.62468	0.987637	-5.13297
KMT2A	0.302143	10.8317	1.85392	0.0805321	0.595568	-4.06735
OSMR	-0.300773	8.09075	-0.691695	0.498123	0.907955	-5.04793
TLR4	0.299663	7.85659	0.595227	0.559243	0.960618	-5.09356
KDM2B	0.299155	9.08447	1.911	0.0723765	0.595568	-4.0032
TLR2	0.298749	7.05073	0.510359	0.616121	0.980201	-5.12831
PROS1	-0.29847	6.98042	-0.743967	0.466682	0.878917	-5.02054
AXL	0.296448	9.16802	0.601362	0.555241	0.960618	-5.09085
DDB2	0.295826	8.28139	1.21814	0.239199	0.759361	-4.69266
VAMP7	-0.295548	8.75965	-1.2936	0.21247	0.740513	-4.62839
HOMER1	-0.294723	9.31967	-1.88383	0.0761626	0.595568	-4.03387
VEGFA	0.294276	9.43782	0.920662	0.369634	0.823036	-4.91458
APEX1	-0.294173	8.44972	-1.40963	0.176018	0.711184	-4.52382
PTEN	-0.293342	11.0607	-1.04791	0.30881	0.780145	-4.82604
PADI2	0.293119	7.61754	0.447546	0.659922	0.990502	-5.15072
CREB1	0.293108	9.01252	1.89518	0.0745603	0.595568	-4.02109
TNFSF10	0.289415	6.25493	0.844063	0.409924	0.851789	-4.963
BNIP3	-0.2875	10.9244	-0.966762	0.346718	0.803984	-4.88365
HIST1H1D	0.285446	8.08831	0.691459	0.498268	0.907955	-5.04804
GAL3ST1	0.283494	6.81086	0.486751	0.632421	0.989293	-5.13707
TRAF2	0.282727	7.79998	1.21104	0.241839	0.764587	-4.69854
IRAK1	0.281835	8.21136	0.703739	0.490772	0.900498	-5.04178
BRAF	-0.281335	10.2755	-1.5398	0.141336	0.649479	-4.39874
SOX4	0.280874	7.43554	0.797711	0.435635	0.868614	-4.99047
TRPM4	0.279518	6.60379	0.858217	0.402272	0.845602	-4.95434
NOD1	0.277202	5.01889	0.97617	0.342165	0.798052	-4.87718
CDKN1A	0.27604	8.80178	0.5326	0.600949	0.974659	-5.1197
IFI30	0.275637	6.80366	0.451262	0.657294	0.990502	-5.14948
PLD1	0.275457	6.18962	0.510095	0.616301	0.980201	-5.12841
EEF2K	0.275386	8.93544	0.775492	0.44831	0.871	-5.00313
CP	0.274074	8.05144	0.447873	0.659691	0.990502	-5.15061
GNLY	-0.273982	4.53772	-1.23318	0.233675	0.759361	-4.68009
LGMN	-0.273789	9.02749	-0.680227	0.505182	0.912054	-5.05369
ESAM	0.273032	8.29948	0.737981	0.47022	0.878917	-5.02377
ATP5S	-0.272769	8.31011	-1.10285	0.284894	0.779922	-4.7848
FCGR3A	0.27255	6.48784	0.423014	0.677392	0.991733	-5.1587
MEF2C	-0.269088	9.93562	-0.311232	0.759269	1	-5.18948
HUS1	0.267304	9.71949	3.33351	0.00377456	0.474198	-2.20171
PLA2G4A	-0.266742	5.06453	-0.68356	0.503125	0.910633	-5.05202
RPL28	-0.262833	12.662	-1.0686	0.29964	0.779922	-4.81072
GRM3	-0.262677	8.57698	-0.481986	0.635736	0.989293	-5.13879
TGM1	0.261723	5.78318	0.621827	0.542002	0.944665	-5.08162
TBP	-0.261404	8.51163	-1.36822	0.188403	0.720225	-4.56191
GJB1	-0.260738	6.53039	-0.513082	0.614253	0.980201	-5.12728
MAPK14	-0.260099	10.0666	-1.11161	0.281211	0.778438	-4.77807
BAD	-0.259613	9.17261	-0.919222	0.370366	0.823036	-4.91552
JARID2	0.258777	7.86115	0.946456	0.356689	0.81531	-4.89744
CASP6	0.258365	7.11182	1.03916	0.312752	0.780145	-4.83245
ICAM2	0.255851	7.44925	0.570695	0.575398	0.961634	-5.10413
UQCRC2	-0.254881	11.5237	-1.29949	0.210486	0.740513	-4.62324
RIPK2	-0.254283	6.854	-0.594742	0.55956	0.960618	-5.09377
KMT2C	0.25324	10.6298	1.68011	0.110541	0.633113	-4.25554
TMCC3	-0.25087	6.88938	-0.637169	0.53219	0.935718	-5.07451
CSF1	0.249871	7.03554	0.773867	0.449247	0.871	-5.00404
KDM1B	0.249036	7.495	2.00221	0.0608644	0.595568	-3.89855
IL13	0.24744	5.22802	0.580731	0.56876	0.961634	-5.09985
BCL2L11	0.24676	4.74161	0.998245	0.331644	0.788092	-4.86177
MBD2	-0.246679	9.44773	-2.69021	0.0151326	0.474198	-3.04588
RPA1	-0.246675	8.02801	-1.58699	0.13026	0.641763	-4.35152
TRPA1	0.245936	4.82934	0.629302	0.537209	0.938355	-5.07817
LINGO1	0.245339	9.07144	0.349412	0.730912	1	-5.18
CD83	0.244808	9.09332	1.13529	0.271431	0.774645	-4.75964
PIK3CB	-0.244442	8.79332	-1.7172	0.103429	0.626842	-4.21633
NCOR2	0.243262	10.6962	2.00877	0.060104	0.595568	-3.89093
KDM2A	0.243089	9.72762	1.38646	0.182865	0.720225	-4.54524
HLA-E	0.242944	9.71525	0.559382	0.582927	0.969525	-5.10886
FCGR2B	-0.242911	4.57347	-1.15494	0.263505	0.765828	-4.7441
AARS	-0.242512	11.1363	-1.73604	0.0999712	0.619976	-4.19621
AKT1	0.241937	9.35727	1.08821	0.291133	0.779922	-4.79597
RAD51C	-0.241887	8.64656	-1.18705	0.250931	0.764587	-4.71823
GCLC	-0.240955	8.68369	-0.870687	0.395608	0.843963	-4.9466
SETDB1	0.239879	8.79727	1.27064	0.220344	0.740653	-4.64827
PIK3CD	0.239256	7.73219	0.832372	0.416315	0.856647	-4.97006
IRF2	0.238456	8.14789	1.66869	0.112812	0.633113	-4.2675
LRRC3	0.238175	4.47233	1.1343	0.271832	0.774645	-4.76041
GPR62	0.238037	6.01011	0.516143	0.612157	0.979452	-5.12611
SLAMF8	0.23723	4.82496	0.527681	0.604288	0.974659	-5.12163
TNFRSF1A	0.237033	9.00551	0.529517	0.603041	0.974659	-5.12091
BCL10	0.236939	9.02173	1.442	0.166804	0.694797	-4.49346
MYC	0.23639	7.03704	0.584622	0.566197	0.961634	-5.09818
HIRA	0.236232	8.89924	1.27564	0.218609	0.740513	-4.64396
MOG	0.235317	8.68792	0.318012	0.754206	1	-5.18787
TOPBP1	-0.235256	8.05383	-1.80905	0.0875004	0.598146	-4.11698
FOXP3	-0.234613	4.41979	-1.29159	0.213151	0.740513	-4.63014
LSR	0.234306	6.58957	0.580221	0.569096	0.961634	-5.10007
PRKCQ	-0.234005	5.45838	-0.484628	0.633897	0.989293	-5.13784
SLC1A3	-0.23206	12.5216	-0.468741	0.644989	0.989293	-5.14348
S100A10	-0.231723	8.52536	-0.452304	0.656557	0.990502	-5.14913
BAX	0.231221	8.98436	0.977836	0.341363	0.798052	-4.87602
BAG4	-0.229637	9.97019	-1.96985	0.0647458	0.595568	-3.93597
CD6	-0.228942	4.51521	-1.07302	0.297709	0.779922	-4.80742
PPP3CB	-0.228929	11.2988	-1.97517	0.0640937	0.595568	-3.92985
CYCS	-0.228665	8.15364	-0.995439	0.332969	0.788092	-4.86375
PTGER3	-0.227942	5.44064	-0.371643	0.71458	1	-5.17399
CD8B	0.227918	4.52771	0.958588	0.350708	0.808316	-4.88923
CHN2	-0.227623	9.77145	-0.331813	0.743936	1	-5.1845
STEAP4	0.227219	4.72362	0.788554	0.440832	0.871	-4.99573
CYP7B1	-0.226219	7.19551	-0.63242	0.535217	0.936922	-5.07673
MAP2K4	-0.225595	10.5779	-1.04116	0.311846	0.780145	-4.83098
HDAC1	0.224794	7.74759	0.570121	0.575779	0.961634	-5.10437
SOD2	-0.224571	12.0637	-0.532655	0.600912	0.974659	-5.11968
ASPH	-0.224083	11.5655	-1.47911	0.156728	0.684152	-4.45804
MAPK12	-0.223694	6.99981	-1.56068	0.136341	0.643268	-4.37797
PTMS	0.223643	11.1631	1.60136	0.127035	0.641763	-4.33694
ENPP6	0.222623	5.04159	0.39495	0.69761	1	-5.16729
MYRF	0.222045	8.83191	0.323953	0.749779	1	-5.18644
KDM4D	-0.221796	4.85449	-0.739295	0.469442	0.878917	-5.02306
CCNI	-0.221631	12.9817	-1.22848	0.23539	0.759361	-4.68403
FAM104A	0.220486	7.34437	1.79047	0.0905384	0.598146	-4.13733
SMARCA5	-0.220469	10.289	-2.15876	0.0448927	0.562293	-3.71332
HSPB1	0.219483	9.97482	0.311761	0.758873	1	-5.18935
PMS2	-0.218674	8.49945	-1.19197	0.249045	0.764587	-4.71422
LFNG	0.218149	7.13152	0.90945	0.375359	0.827238	-4.9219
MDM2	0.217958	8.91846	1.24655	0.228845	0.757176	-4.66881
PRNP	-0.215524	13.1287	-1.12038	0.277559	0.775032	-4.77128
RGL1	-0.215221	8.98244	-1.00422	0.328836	0.788092	-4.85755
RAD50	-0.215023	7.86451	-1.17034	0.257416	0.765828	-4.73176
CHUK	0.214727	9.24383	1.40423	0.177594	0.713946	-4.52883
CX3CL1	0.210454	8.35829	0.276033	0.785727	1	-5.19726
NPL	0.210443	7.19107	0.557111	0.584445	0.970033	-5.1098
CLIC4	-0.209579	9.78166	-0.472927	0.642058	0.989293	-5.14201
NLRP3	0.20932	4.90707	0.640705	0.529942	0.933819	-5.07285
TMEM173	0.206538	6.42777	0.462709	0.649224	0.989293	-5.14557
FA2H	0.20645	7.30879	0.328663	0.746276	1	-5.18528
PSMB8	-0.203949	7.32135	-0.487885	0.631634	0.989293	-5.13666
FBLN5	-0.202995	5.06672	-0.528655	0.603627	0.974659	-5.12125
NPNT	0.202862	5.23469	0.337142	0.739984	1	-5.18316
RHOA	-0.202661	8.09059	-0.465646	0.647161	0.989293	-5.14456
CHEK1	-0.201463	5.00093	-0.678597	0.50619	0.912054	-5.0545
DLX2	-0.201423	5.2222	-0.422029	0.678097	0.991733	-5.15901
KDM3B	0.197921	9.10883	1.49067	0.153695	0.683091	-4.44688
BNIP3L	-0.195762	10.5338	-1.4975	0.151925	0.682808	-4.44025
EMP1	0.19386	8.67959	0.307318	0.762196	1	-5.19039
GRIA4	-0.193502	10.955	-0.432999	0.670258	0.991733	-5.15551
CABLES1	0.192626	9.17482	0.363537	0.72052	1	-5.17622
BTK	0.191092	4.60509	0.802684	0.432829	0.868614	-4.98759
HAT1	-0.187669	8.75796	-0.996628	0.332407	0.788092	-4.86291
SUZ12	-0.187102	9.29572	-0.801785	0.433335	0.868614	-4.98811
KLRK1	0.186269	4.46836	1.22076	0.238228	0.759361	-4.69047
KDM5B	0.184687	7.56422	1.08025	0.294564	0.779922	-4.80198
SETD2	0.183161	9.50779	1.23481	0.233081	0.759361	-4.67872
LST1	0.182887	7.07368	0.426491	0.674904	0.991733	-5.1576
MB21D1	0.182283	5.10753	0.586209	0.565154	0.961634	-5.09749
TGFA	0.182256	6.24349	0.940288	0.359756	0.81531	-4.90157
PRKDC	0.181894	9.89479	0.978016	0.341276	0.798052	-4.8759
EGFR	0.181693	7.01691	0.398298	0.695185	1	-5.1663
XPNPEP1	-0.181205	8.62043	-1.58479	0.130759	0.641763	-4.35374
IRAK4	0.180171	5.62352	0.519372	0.60995	0.978978	-5.12486
SMARCD1	-0.179976	9.08177	-2.4874	0.0231117	0.474198	-3.30609
CD44	-0.1797	9.32111	-0.22187	0.82696	1	-5.20743
TTR	-0.1761	4.38678	-1.35536	0.192389	0.720225	-4.57357
AMBRA1	-0.175999	7.6812	-0.96867	0.345791	0.803984	-4.88234
IQSEC1	-0.175589	10.3501	-0.706118	0.489327	0.900498	-5.04055
RAG1	0.173442	4.43144	1.38839	0.182284	0.720225	-4.54346
BLM	-0.173125	6.26506	-0.539967	0.595965	0.974555	-5.11677
SRGN	-0.173021	9.46269	-0.34019	0.737727	1	-5.18239
TNF	0.172325	4.43074	1.13264	0.272511	0.774645	-4.76171
IL1B	-0.171586	4.53812	-0.64371	0.528036	0.932514	-5.07143
S1PR5	0.171411	6.70717	0.258208	0.799232	1	-5.20085
COA5	0.167273	9.31863	0.732824	0.473282	0.882578	-5.02653
SLC6A1	-0.167136	9.74123	-0.309921	0.760249	1	-5.18978
TMEM206	-0.166421	7.49956	-0.92557	0.367147	0.823036	-4.91135
NFE2L2	-0.165877	9.23342	-1.05628	0.305078	0.780145	-4.81987
LYN	0.165637	7.86558	0.64608	0.526536	0.932514	-5.0703
ATR	0.164962	8.62166	1.47675	0.157355	0.684152	-4.46031
H2AFX	0.164818	8.78105	1.35143	0.193619	0.720225	-4.57712
MAFB	0.164276	6.96371	0.303981	0.764695	1	-5.19116
TNFRSF12A	0.160979	4.94384	0.385743	0.704295	1	-5.16998
TXNRD1	-0.160646	9.15611	-1.09764	0.287102	0.779922	-4.78879
RAD17	-0.159281	7.30792	-1.04891	0.308362	0.780145	-4.8253
CSNK2A2	-0.157594	7.27325	-1.07193	0.298185	0.779922	-4.80823
IL1R2	0.154683	4.68309	0.471417	0.643115	0.989293	-5.14254
CFLAR	-0.154382	7.97255	-0.37158	0.714626	1	-5.174
FKBP5	-0.154311	9.15093	-0.261705	0.796577	1	-5.20016
IL2RG	0.153444	4.49253	0.836036	0.414305	0.856444	-4.96786
IL3RA	0.151656	4.83497	0.48082	0.636548	0.989293	-5.13921
KLRB1	-0.150943	4.37751	-1.96844	0.0649198	0.595568	-3.93759
FAS	-0.149132	5.89837	-0.329365	0.745754	1	-5.18511
BRD4	0.148798	11.3863	1.03116	0.316384	0.7816	-4.83826
NWD1	0.148162	6.56315	0.230412	0.82042	1	-5.20597
RPS10	-0.147198	9.45335	-0.441292	0.664358	0.991733	-5.1528
ARC	0.146949	6.67325	0.189174	0.852114	1	-5.2125
KDM3A	0.146633	9.29371	1.29109	0.213321	0.740513	-4.63058
ATF3	0.146475	4.93161	0.318688	0.753702	1	-5.18771
COL6A3	0.145208	4.62061	0.37794	0.70998	1	-5.17222
MYD88	0.144743	7.11107	0.739508	0.469316	0.878917	-5.02295
FYN	0.1445	10.9133	0.63315	0.53475	0.936922	-5.07639
MAP3K1	0.143979	7.46521	0.868548	0.396746	0.84414	-4.94793
PPP3R1	-0.142214	12.9919	-0.466516	0.64655	0.989293	-5.14426
IRAK3	-0.142039	5.39131	-0.342582	0.735957	1	-5.18178
EMCN	0.14182	6.37744	0.345359	0.733904	1	-5.18106
ATP5D	-0.1415	11.4486	-0.575872	0.571969	0.961634	-5.10193
PECAM1	0.140705	9.11219	0.354958	0.726825	1	-5.17853
CNP	0.140223	11.4797	0.250123	0.805379	1	-5.2024
CD163	0.137896	6.36692	0.175639	0.862576	1	-5.21436
DST	0.13744	10.7519	0.913316	0.373379	0.827238	-4.91938
IL3	0.136708	4.40824	1.06011	0.303382	0.780145	-4.81704
CD8A	0.135757	5.55068	0.357918	0.724647	1	-5.17774
RPS9	0.135344	10.4947	0.434111	0.669466	0.991733	-5.15515
SMARCA4	0.13526	10.0397	1.6136	0.124341	0.641763	-4.32445
PARP1	-0.135244	9.76737	-0.75274	0.461524	0.878917	-5.01576
OPTN	0.134024	11.2528	0.47147	0.643078	0.989293	-5.14252
CTSS	-0.133142	8.37401	-0.407643	0.688435	0.999543	-5.16348
SESN2	0.132855	7.23004	0.469661	0.644345	0.989293	-5.14316
FCAR	-0.132286	4.37064	-1.34926	0.1943	0.720225	-4.57907
CCL5	0.130983	4.40463	1.07011	0.298981	0.779922	-4.80959
AIF1	0.130725	8.69486	0.261166	0.796986	1	-5.20027
SUV39H2	0.130373	8.34483	0.346054	0.733391	1	-5.18088
TADA2B	-0.129975	9.17671	-1.27342	0.219377	0.740513	-4.64587
APC	-0.129146	10.4018	-0.478575	0.638113	0.989293	-5.14001
GFAP	0.129131	15.8958	0.195073	0.847563	1	-5.21164
TFAM	0.128887	8.72247	1.12036	0.277566	0.775032	-4.77129
SIN3A	-0.128639	8.63877	-0.998782	0.331391	0.788092	-4.86139
GADD45G	-0.128527	5.05151	-0.449006	0.658889	0.990502	-5.15024
SLC44A1	-0.127399	9.19159	-0.424702	0.676184	0.991733	-5.15817
IL10RB	0.126783	7.36977	0.550635	0.588783	0.972211	-5.11245
ATG7	0.125636	9.16886	0.765973	0.45381	0.871	-5.00846
PSEN1	-0.12469	8.69821	-0.57531	0.57234	0.961634	-5.10217
IGF2R	0.124446	8.30163	0.826123	0.419757	0.856647	-4.9738
LMNA	0.124426	9.56314	0.53856	0.596915	0.974555	-5.11733
STX18	0.124062	9.22933	1.00574	0.328125	0.788092	-4.85648
PCNA	-0.123598	6.17665	-0.356532	0.725667	1	-5.17811
ANAPC15	-0.122932	6.46782	-0.297422	0.769615	1	-5.19264
TFG	-0.122331	8.98585	-1.12658	0.274999	0.774645	-4.76645
MGMT	0.12003	8.40874	0.460791	0.650573	0.989465	-5.14624
E2F1	0.119758	5.70724	0.209617	0.836366	1	-5.20942
IL1RAP	-0.118607	7.32305	-0.195295	0.847392	1	-5.21161
BIRC2	-0.117702	9.16455	-0.941208	0.359297	0.81531	-4.90096
SYP	0.11769	11.6265	0.313317	0.757711	1	-5.18899
LARS	0.117512	10.4658	1.85113	0.08095	0.595568	-4.07045
DLG4	-0.116107	10.7885	-0.660928	0.517189	0.924346	-5.06318
CASP9	0.116085	8.30467	1.06427	0.301543	0.779922	-4.81394
KDM4A	0.115807	8.40238	1.04567	0.309815	0.780145	-4.82768
NLGN2	0.115593	9.24906	0.686254	0.501466	0.909688	-5.05067
RNF8	-0.115061	9.81072	-1.12777	0.274508	0.774645	-4.76552
BCL2A1	-0.114548	4.44127	-0.79622	0.436478	0.868614	-4.99133
MTO1	-0.114238	8.24572	-0.59584	0.558843	0.960618	-5.09329
RPS2	0.113726	11.9997	0.422795	0.677549	0.991733	-5.15877
BRD2	-0.113551	10.6184	-0.858718	0.402003	0.845602	-4.95403
PNOC	-0.113501	5.02976	-0.223177	0.825959	1	-5.20721
TP73	0.113499	5.35773	0.187246	0.853603	1	-5.21277
RAD1	-0.113194	7.72699	-0.787137	0.441639	0.871	-4.99653
SFTPD	-0.113173	4.60394	-0.518951	0.610238	0.978978	-5.12503
NLGN1	-0.11287	9.50644	-1.11353	0.280409	0.778438	-4.77659
UGT8	0.112696	8.65911	0.245366	0.809002	1	-5.20328
ETS2	-0.112462	10.1762	-0.243007	0.8108	1	-5.20372
ANXA1	0.112362	8.12144	0.219877	0.828489	1	-5.20776
KLRD1	-0.111548	4.46366	-0.61805	0.544432	0.946839	-5.08334
SLC2A1	0.111276	7.22984	0.274518	0.786872	1	-5.19757
DOT1L	0.110848	4.85849	0.363088	0.720849	1	-5.17634
CCL2	-0.110149	6.68789	-0.15755	0.876599	1	-5.21664
RTN4RL1	0.109665	7.30281	0.222342	0.826599	1	-5.20735
HILPDA	0.109631	8.56223	0.224324	0.82508	1	-5.20701
PPP3R2	0.108958	4.39072	0.857387	0.402718	0.845602	-4.95485
PLEKHB1	0.107571	11.4074	0.187508	0.8534	1	-5.21274
ITGA6	-0.105825	7.67056	-0.196505	0.846459	1	-5.21143
OSGIN1	0.10487	5.87731	0.191727	0.850143	1	-5.21213
CDKN1C	0.104814	7.01728	0.204155	0.840567	1	-5.21027
PLD2	0.104092	5.66024	0.30561	0.763475	1	-5.19078
SETD7	0.103332	8.35221	0.879365	0.391013	0.843963	-4.94115
SPHK1	0.102965	4.50807	0.337612	0.739636	1	-5.18304
AK1	-0.102625	10.0126	-0.743937	0.466699	0.878917	-5.02055
EZH2	-0.10147	4.44924	-0.89982	0.380324	0.829998	-4.92812
EOMES	0.100777	4.67786	0.383035	0.706266	1	-5.17076
CD86	-0.0989964	4.78555	-0.311035	0.759416	1	-5.18952
PRKCE	0.098181	10.7155	0.41447	0.683522	0.996024	-5.16138
PRKACA	-0.097631	11.7261	-0.455865	0.654043	0.990502	-5.14792
MR1	-0.0968714	4.35759	-1.33741	0.198062	0.720225	-4.5897
TREM1	-0.0968714	4.35759	-1.33741	0.198062	0.720225	-4.5897
LDLRAD3	0.0965333	8.33607	0.242273	0.81136	1	-5.20385
RELN	0.0963214	9.63936	0.0769368	0.939539	1	-5.22379
BBC3	-0.0948417	5.2671	-0.303435	0.765105	1	-5.19128
VIM	0.0944452	10.8219	0.130194	0.897884	1	-5.21962
MCM5	0.092569	5.75038	0.271411	0.789222	1	-5.19821
NCAPH	-0.0922488	4.95799	-0.308393	0.761392	1	-5.19014
SERPING1	-0.0916833	8.78339	-0.178286	0.860528	1	-5.21401
TNFSF8	-0.0903286	4.35518	-1.33364	0.199271	0.721342	-4.59307
SLC17A7	-0.0886667	11.656	-0.23867	0.81411	1	-5.20451
TBR1	-0.0881274	7.81393	-0.060007	0.952824	1	-5.22467
MDC1	0.0880381	8.12903	0.703967	0.490633	0.900498	-5.04166
CREM	0.0875536	8.44027	0.262971	0.795617	1	-5.19991
MCM2	0.0857417	5.51355	0.226113	0.82371	1	-5.20671
VPS4B	0.085681	9.9609	0.547902	0.590618	0.972211	-5.11357
JUN	0.0855786	8.92312	0.302025	0.766162	1	-5.1916
ST3GAL6	-0.0845369	8.90784	-0.439626	0.665541	0.991733	-5.15335
SQSTM1	-0.0845	11.0706	-0.565644	0.578753	0.964589	-5.10625
FPR1	-0.0839083	5.96721	-0.14704	0.884766	1	-5.21785
C4A	0.0834464	9.35743	0.164285	0.871373	1	-5.21582
ERBB3	0.0834143	5.40827	0.170712	0.866391	1	-5.21501
PTGER2	0.0833333	4.37453	0.762645	0.455743	0.871	-5.0103
DNMT1	-0.0825	8.02919	-0.320418	0.752412	1	-5.1873
CALCOCO2	-0.0806357	9.33026	-0.343867	0.735007	1	-5.18144
CD33	0.0802917	4.37261	0.762157	0.456027	0.871	-5.01057
FASLG	0.0802917	4.37261	0.762157	0.456027	0.871	-5.01057
TPSB2	-0.0800155	4.46022	-0.435808	0.668257	0.991733	-5.1546
CHEK2	0.0794655	4.57153	0.377525	0.710282	1	-5.17233
CLEC7A	0.0781738	5.32962	0.175846	0.862416	1	-5.21434
LOX	0.0776369	4.55061	0.429881	0.672482	0.991733	-5.15651
COTL1	-0.0774167	8.95611	-0.250671	0.804962	1	-5.20229
DOCK1	0.0767012	9.0527	0.148937	0.883291	1	-5.21764
SUPT7L	0.0766464	8.34274	0.761882	0.456187	0.871	-5.01073
ITGAV	0.0739357	10.5685	0.332849	0.743167	1	-5.18424
LIG1	-0.073806	5.4567	-0.189499	0.851863	1	-5.21245
SLC10A6	-0.0735202	4.36579	-1.03302	0.315535	0.7816	-4.83691
SIRT1	-0.0734	8.99354	-0.358677	0.724089	1	-5.17754
KDM5A	-0.072619	9.20122	-0.500626	0.622816	0.98664	-5.13197
DAPK1	-0.0722988	7.75079	-0.116303	0.908725	1	-5.22092
PIK3CA	-0.0716048	9.20985	-0.979683	0.340475	0.798052	-4.87474
BRD3	0.0714131	9.11863	0.453177	0.655941	0.990502	-5.14883
NQO1	0.071219	8.88199	0.119626	0.90613	1	-5.22062
IGF1	-0.0700655	4.73701	-0.237976	0.81464	1	-5.20463
ERCC2	0.0696417	6.83058	0.374024	0.71284	1	-5.17332
LRG1	-0.0693571	4.34745	-1.31405	0.205644	0.734442	-4.61045
EPSTI1	0.0687905	4.48069	0.310411	0.759883	1	-5.18967
LAG3	0.0686012	4.43458	0.480138	0.637023	0.989293	-5.13945
BECN1	-0.0680048	9.66322	-0.310013	0.76018	1	-5.18976
CKS1B	-0.0673131	8.28796	-0.338957	0.73864	1	-5.1827
PRF1	-0.0667631	4.36331	-1.00274	0.329531	0.788092	-4.8586
MMP14	-0.0666643	5.17271	-0.175146	0.862957	1	-5.21443
ATG9A	0.0663381	10.1136	0.540155	0.595838	0.974555	-5.11669
CHST8	-0.0662976	4.80754	-0.287641	0.77697	1	-5.19479
PACSIN1	-0.0648929	11.7832	-0.185005	0.855334	1	-5.21309
SPP1	0.0645476	11.7871	0.0967751	0.923995	1	-5.22249
TMEM100	-0.064025	5.47376	-0.156186	0.877658	1	-5.2168
AGO4	0.062606	8.21463	0.504019	0.620478	0.984886	-5.1307
CD36	-0.062256	4.35629	-1.38864	0.18221	0.720225	-4.54323
DLX1	0.0621774	5.83568	0.0932467	0.926757	1	-5.22274
FANCC	-0.0613857	5.91282	-0.0952935	0.925155	1	-5.2226
KCND1	-0.0611179	6.11114	-0.144464	0.88677	1	-5.21814
CD209	-0.0609845	4.98763	-0.151592	0.881227	1	-5.21734
IFNAR2	0.0595262	9.03185	0.338578	0.73892	1	-5.1828
S1PR3	0.0572583	6.71016	0.119942	0.905883	1	-5.22059
ADRA2A	-0.0564536	5.97017	-0.0986301	0.922543	1	-5.22235
TOP2A	-0.0561512	4.43738	-0.38681	0.703519	1	-5.16968
DLG1	-0.0556905	11.5167	-0.494644	0.626949	0.989269	-5.13419
CDC25A	-0.0556714	5.06581	-0.159322	0.875223	1	-5.21643
ATG5	-0.0552845	8.15293	-0.299486	0.768066	1	-5.19218
NCOR1	-0.054631	10.3802	-0.530212	0.602569	0.974659	-5.12064
CCDC127	-0.0543833	8.80325	-0.484517	0.633974	0.989293	-5.13788
CST7	0.0543238	4.37585	0.552828	0.587312	0.972211	-5.11156
CD69	-0.0540714	4.34182	-1.28493	0.215416	0.740513	-4.63592
GPR84	-0.0540714	4.34182	-1.28493	0.215416	0.740513	-4.63592
EHMT2	0.0540536	8.90021	0.437622	0.666966	0.991733	-5.154
MPEG1	0.0538226	4.80298	0.165888	0.87013	1	-5.21562
CDC7	-0.0531845	8.31675	-0.227187	0.822888	1	-5.20652
RIPK1	0.051081	7.98975	0.408006	0.688174	0.999543	-5.16337
PPFIA4	0.0503833	9.27392	0.116787	0.908347	1	-5.22087
IRF6	0.0502107	6.07783	0.0499318	0.960737	1	-5.22509
CCNG2	0.049644	10.1611	0.126835	0.900504	1	-5.21995
EGR1	0.0491643	7.69464	0.111753	0.91228	1	-5.22131
EP300	0.0487119	9.80174	0.225909	0.823867	1	-5.20674
CALR	-0.0482619	11.3879	-0.245577	0.808841	1	-5.20324
MOBP	-0.0478286	10.5255	-0.0620639	0.951209	1	-5.22458
FOS	0.0476714	9.15854	0.111093	0.912795	1	-5.22136
DDX58	0.0464095	6.82037	0.261791	0.796512	1	-5.20014
TRIM47	0.0459833	8.07304	0.142403	0.888374	1	-5.21836
ADAMTS16	-0.045775	6.81439	-0.0494453	0.961119	1	-5.22511
MFGE8	-0.0451202	8.87933	-0.115268	0.909533	1	-5.22101
CTSF	-0.0444881	10.9525	-0.391472	0.700132	1	-5.16832
EPG5	0.0441952	8.40108	0.278668	0.783737	1	-5.19671
BMI1	0.0433762	9.02715	0.296985	0.769943	1	-5.19274
TMEM64	-0.0427702	6.27672	-0.145107	0.88627	1	-5.21807
RRM2	0.0404583	4.34745	0.742941	0.467287	0.878917	-5.02109
MAPT	0.0392976	11.8291	0.132785	0.895865	1	-5.21936
IRAK2	-0.0384976	6.8405	-0.162109	0.87306	1	-5.21609
IKBKG	0.0367738	7.92507	0.188059	0.852975	1	-5.21266
MAP1LC3A	0.0360119	11.5403	0.192463	0.849576	1	-5.21203
ARHGAP24	0.0358643	6.10304	0.0622212	0.951086	1	-5.22457
GRIA2	0.0346905	12.0361	0.14752	0.884393	1	-5.2178
RAC1	-0.034631	12.4308	-0.14974	0.882667	1	-5.21755
PTX3	0.0343048	5.48369	0.0834066	0.934466	1	-5.2234
ITGA7	-0.03375	8.26888	-0.106867	0.916099	1	-5.22171
LTA	0.0335107	5.13588	0.091793	0.927896	1	-5.22285
LTB	0.0330488	4.36242	0.462781	0.649173	0.989293	-5.14555
C4orf14 (NOA1)	0.0329845	8.83469	0.423285	0.677198	0.991733	-5.15862
MSN	0.031781	9.20126	0.0789151	0.937988	1	-5.22368
TP53BP2	0.0315012	9.39305	0.073315	0.94238	1	-5.224
ULK1	0.0314357	8.17097	0.143127	0.88781	1	-5.21828
RPS3	-0.0309881	12.232	-0.229898	0.820813	1	-5.20606
CASP3	0.0307571	8.32937	0.0934825	0.926573	1	-5.22273
C5AR1	-0.0304321	4.99294	-0.0658189	0.948261	1	-5.22439
PRKAR2A	-0.030125	7.79287	-0.207755	0.837797	1	-5.20971
ARID1A	-0.0287143	7.95658	-0.241188	0.812188	1	-5.20405
MRE11	-0.0280667	8.00777	-0.124243	0.902526	1	-5.22019
NKG7	0.0268333	4.33885	0.713255	0.485008	0.898164	-5.03685
CIDEB	0.02485	5.67269	0.0649935	0.948909	1	-5.22444
BID	-0.0243131	8.58492	-0.158731	0.875682	1	-5.2165
TRAF3	0.0229774	9.18583	0.160624	0.874213	1	-5.21627
TMEM37	-0.0229226	4.41064	-0.176697	0.861757	1	-5.21422
PIK3R1	0.02235	11.4471	0.042432	0.96663	1	-5.22535
SESN1	0.022106	6.79205	0.117392	0.907874	1	-5.22082
IGSF10	0.021925	4.33575	0.689654	0.499375	0.907955	-5.04896
IL12B	0.021925	4.33575	0.689654	0.499375	0.907955	-5.04896
TNFSF4	-0.019094	6.88533	-0.050786	0.960066	1	-5.22506
CDK20	-0.0185333	6.13199	-0.0491161	0.961378	1	-5.22512
BOLA2	-0.0185298	4.69497	-0.0834053	0.934467	1	-5.2234
TET1	0.017156	7.12202	0.0427731	0.966362	1	-5.22534
C3	0.0166012	8.16394	0.0349925	0.972478	1	-5.22557
BCL2L2	0.016106	9.65206	0.0504479	0.960332	1	-5.22507
EIF1	0.015131	13.0008	0.105954	0.916813	1	-5.22179
FADD	-0.0146512	5.16559	-0.0449359	0.964663	1	-5.22527
IL12A	-0.0146202	4.84159	-0.0497884	0.96085	1	-5.2251
WDR5	0.0144786	8.26602	0.13387	0.895019	1	-5.21925
GBP2	0.0142548	7.57593	0.0224503	0.98234	1	-5.22584
CASP2	0.0139988	7.21318	0.0891329	0.929979	1	-5.22303
CNOT10	-0.0137536	8.26934	-0.100584	0.921014	1	-5.22221
TNFRSF13C	-0.0136571	5.14933	-0.0433894	0.965878	1	-5.22532
TYROBP	0.0131988	8.33728	0.0264386	0.979204	1	-5.22577
EZH1	-0.0123714	9.53206	-0.0461127	0.963738	1	-5.22523
CD109	0.0120952	4.43951	0.0823534	0.935292	1	-5.22347
AGT	-0.0119774	10.763	-0.0440632	0.965348	1	-5.2253
PRDX1	-0.0114048	12.4144	-0.0396252	0.968836	1	-5.22544
IL23	0.0113286	4.69313	0.041254	0.967556	1	-5.22539
VPS4A	-0.0106	10.1197	-0.0611883	0.951896	1	-5.22462
TP53	0.00978095	6.98106	0.0266885	0.979007	1	-5.22577
HELLS	-0.00944286	7.08078	-0.0143834	0.988685	1	-5.22596
CLSTN1	-0.00763095	13.2049	-0.0483611	0.961971	1	-5.22515
GSN	0.00602976	10.9932	0.015753	0.987608	1	-5.22594
TNFRSF17	0.00586667	4.32561	0.366598	0.718274	1	-5.17538
NBN	0.005725	9.58882	0.0433486	0.96591	1	-5.22532
PSEN2	-0.00545952	8.05339	-0.0246852	0.980583	1	-5.2258
CIDEA	-0.00534405	4.79111	-0.0163548	0.987135	1	-5.22593
NFKBIE	0.00425476	7.21352	0.0237149	0.981346	1	-5.22582
C6	-0.00389524	4.44287	-0.0265805	0.979092	1	-5.22577
MAL	-0.00358929	7.95225	-0.00560544	0.99559	1	-5.22602
JAM2	-0.00304643	8.96915	-0.00831903	0.993456	1	-5.22601
ATG14	-0.00294524	8.22267	-0.0269724	0.978784	1	-5.22576
SRXN1	-0.00270238	9.39208	-0.011792	0.990724	1	-5.22598
KDM4C	0.00258929	9.20502	0.00490917	0.996138	1	-5.22603
IL4	0.00225238	4.85644	0.00616631	0.995149	1	-5.22602
PTPRC	-0.000472619	5.56482	-0.00117965	0.999072	1	-5.22603
KDM6A	0.000436905	7.17745	0.00209745	0.99835	1	-5.22603
BIK	-1.29049e-15	4.3219	-9.17343e-14	1	1	-5.22604
BLK	-1.29049e-15	4.3219	-9.17343e-14	1	1	-5.22604
CCL7	-1.29049e-15	4.3219	-9.17343e-14	1	1	-5.22604
CCR2	-1.29049e-15	4.3219	-9.17343e-14	1	1	-5.22604
CCR5	-1.29049e-15	4.3219	-9.17343e-14	1	1	-5.22604
CD19	-1.29049e-15	4.3219	-9.17343e-14	1	1	-5.22604
CD200R	-1.29049e-15	4.3219	-9.17343e-14	1	1	-5.22604
CD244	-1.29049e-15	4.3219	-9.17343e-14	1	1	-5.22604
CD300LF	-1.29049e-15	4.3219	-9.17343e-14	1	1	-5.22604
CD3D	-1.29049e-15	4.3219	-9.17343e-14	1	1	-5.22604
CD3E	-1.29049e-15	4.3219	-9.17343e-14	1	1	-5.22604
CD3G	-1.29049e-15	4.3219	-9.17343e-14	1	1	-5.22604
CD70	-1.29049e-15	4.3219	-9.17343e-14	1	1	-5.22604
CEACAM3	-1.29049e-15	4.3219	-9.17343e-14	1	1	-5.22604
CLCF1	-1.29049e-15	4.3219	-9.17343e-14	1	1	-5.22604
CPA3	-1.29049e-15	4.3219	-9.17343e-14	1	1	-5.22604
CRYBA4	-1.29049e-15	4.3219	-9.17343e-14	1	1	-5.22604
CSF2RB	-1.29049e-15	4.3219	-9.17343e-14	1	1	-5.22604
CTSE	-1.29049e-15	4.3219	-9.17343e-14	1	1	-5.22604
CTSW	-1.29049e-15	4.3219	-9.17343e-14	1	1	-5.22604
CXCL10	-1.29049e-15	4.3219	-9.17343e-14	1	1	-5.22604
CXCL9	-1.29049e-15	4.3219	-9.17343e-14	1	1	-5.22604
DUOXA1	-1.29049e-15	4.3219	-9.17343e-14	1	1	-5.22604
EPCAM	-1.29049e-15	4.3219	-9.17343e-14	1	1	-5.22604
EXO1	-1.29049e-15	4.3219	-9.17343e-14	1	1	-5.22604
FCRLA	-1.29049e-15	4.3219	-9.17343e-14	1	1	-5.22604
FCRLB	-1.29049e-15	4.3219	-9.17343e-14	1	1	-5.22604
GZMA	-1.29049e-15	4.3219	-9.17343e-14	1	1	-5.22604
GZMB	-1.29049e-15	4.3219	-9.17343e-14	1	1	-5.22604
HCAR2	-1.29049e-15	4.3219	-9.17343e-14	1	1	-5.22604
HDC	-1.29049e-15	4.3219	-9.17343e-14	1	1	-5.22604
IL10	-1.29049e-15	4.3219	-9.17343e-14	1	1	-5.22604
IL1A	-1.29049e-15	4.3219	-9.17343e-14	1	1	-5.22604
IL1RN	-1.29049e-15	4.3219	-9.17343e-14	1	1	-5.22604
IL21R	-1.29049e-15	4.3219	-9.17343e-14	1	1	-5.22604
IL27	-1.29049e-15	4.3219	-9.17343e-14	1	1	-5.22604
IRF4	-1.29049e-15	4.3219	-9.17343e-14	1	1	-5.22604
KIF2C	-1.29049e-15	4.3219	-9.17343e-14	1	1	-5.22604
KIR3DL1	-1.29049e-15	4.3219	-9.17343e-14	1	1	-5.22604
LCN2	-1.29049e-15	4.3219	-9.17343e-14	1	1	-5.22604
LY9	-1.29049e-15	4.3219	-9.17343e-14	1	1	-5.22604
MARCO	-1.29049e-15	4.3219	-9.17343e-14	1	1	-5.22604
MMP12	-1.29049e-15	4.3219	-9.17343e-14	1	1	-5.22604
MS4A1	-1.29049e-15	4.3219	-9.17343e-14	1	1	-5.22604
MS4A2	-1.29049e-15	4.3219	-9.17343e-14	1	1	-5.22604
NCR1	-1.29049e-15	4.3219	-9.17343e-14	1	1	-5.22604
NGF	-1.29049e-15	4.3219	-9.17343e-14	1	1	-5.22604
RAD51	-1.29049e-15	4.3219	-9.17343e-14	1	1	-5.22604
S1PR4	-1.29049e-15	4.3219	-9.17343e-14	1	1	-5.22604
SH2D1A	-1.29049e-15	4.3219	-9.17343e-14	1	1	-5.22604
SLAMF9	-1.29049e-15	4.3219	-9.17343e-14	1	1	-5.22604
SPIB	-1.29049e-15	4.3219	-9.17343e-14	1	1	-5.22604
TBX21	-1.29049e-15	4.3219	-9.17343e-14	1	1	-5.22604
TCL1A	-1.29049e-15	4.3219	-9.17343e-14	1	1	-5.22604
TNFRSF4	-1.29049e-15	4.3219	-9.17343e-14	1	1	-5.22604
TRAT1	-1.29049e-15	4.3219	-9.17343e-14	1	1	-5.22604
UTY	-1.29049e-15	4.3219	-9.17343e-14	1	1	-5.22604
XCL1	-1.29049e-15	4.3219	-9.17343e-14	1	1	-5.22604
ZBP1	-1.29049e-15	4.3219	-9.17343e-14	1	1	-5.22604
