# Supplementary material for: Genetic analysis of potential biomarkers and therapeutic targets in neuroinflammation from sporadic Creutzfeldt–Jakob disease
Source: Sci Rep. 2023 Aug 29;13:14122. doi: 10.1038/s41598-023-41066-9 (PMC10465546; doi:10.1038/s41598-023-41066-9)
Supplement: Supplementary file 4 — Supplementary Information 4. [file 41598_2023_41066_MOESM4_ESM.xlsx]

## Sheet: Sheet 1
id	logFC	AveExpr	t	P.Value	adj.P.Val	B
KDM5D	1.63988	7.3175	1.48665	0.149283	1	-4.43275
LILRB4	0.96594	7.02403	1.67704	0.105667	1	-4.24061
IKBKE	0.918095	5.70042	2.75998	0.0105176	1	-2.88039
IRF7	0.878762	6.66011	2.64552	0.0137319	1	-3.0402
FGL2	0.856993	7.23129	1.8136	0.0814433	1	-4.09233
MAFF	0.838143	6.74361	1.65427	0.110246	1	-4.26451
ITGAX	0.828318	7.84545	1.31013	0.20175	1	-4.59438
GSTM1	0.822967	6.3262	1.00089	0.326219	1	-4.83529
SYK	0.813975	5.7929	1.9492	0.0622737	1	-3.93718
HMOX1	0.80479	7.19274	1.64793	0.11155	1	-4.27112
FCGR1A	0.801103	7.95216	1.46327	0.155527	1	-4.45511
FCER1G	0.794292	7.95302	1.18979	0.245015	1	-4.69478
SOCS3	0.79186	7.56118	1.42849	0.165201	1	-4.48783
SLC2A5	0.786523	6.64869	2.00388	0.0557394	1	-3.87253
TNFRSF10B	0.777117	5.27179	2.08057	0.0475949	1	-3.77994
CX3CR1	0.750695	6.84012	1.37178	0.181998	1	-4.53982
CSF1R	0.741268	5.55836	1.87568	0.0721119	1	-4.02224
C1QA	0.716703	7.47691	1.39639	0.174551	1	-4.51747
IGSF6	0.716455	5.47948	1.80562	0.0827147	1	-4.10122
TIMELESS	0.715332	5.53019	2.58512	0.0157782	1	-3.1234
LRRC25	0.711902	5.81394	1.51343	0.142383	1	-4.40681
OAS1	0.69302	6.78139	1.62435	0.116513	1	-4.29554
RAC2	0.690052	5.34503	1.76771	0.0889918	1	-4.14309
TMEM119	0.679368	6.41308	1.41894	0.167942	1	-4.49671
CRIP1	0.677853	6.61065	1.43398	0.163644	1	-4.48271
MOG	0.67495	8.39964	1.08911	0.286221	1	-4.77233
NGFR	0.655162	7.01033	1.75734	0.0907781	1	-4.15443
SPP1	0.650853	11.4492	1.10104	0.281095	1	-4.76346
TCIRG1	0.647825	7.59259	1.42024	0.167568	1	-4.49551
CCL4	0.64523	5.46476	1.41148	0.170105	1	-4.50361
CSF3R	0.64307	6.69776	1.28904	0.208877	1	-4.61257
SERPINE1	0.635557	4.86186	1.8129	0.0815547	1	-4.09312
DOCK2	0.635383	6.54826	1.25024	0.222486	1	-4.64537
PIK3R5	0.632807	6.08597	1.12642	0.270404	1	-4.74429
CD14	0.63109	8.38894	1.43662	0.1629	1	-4.48024
SIGLEC8	0.629763	5.55381	1.28693	0.2096	1	-4.61438
SLCO2B1	0.611683	8.86843	1.37982	0.179538	1	-4.53256
IRF8	0.608078	6.28524	1.50475	0.144589	1	-4.41526
TGFA	0.600102	5.97725	2.43457	0.022176	1	-3.32695
TREM2	0.589462	5.6117	1.30835	0.202345	1	-4.59593
NRM	0.586063	5.47976	2.3106	0.029154	1	-3.49
HSD11B1	0.585345	7.23257	1.81154	0.0817697	1	-4.09463
CYTIP	0.580417	5.07956	1.71828	0.0977816	1	-4.19671
CCL3	0.580095	5.4459	1.12289	0.271873	1	-4.74698
INPP5D	0.579815	7.20249	1.38174	0.178956	1	-4.53082
P2RY12	0.564118	7.71143	1.06347	0.297469	1	-4.79112
VAV1	0.564023	5.56537	1.3156	0.199934	1	-4.58963
PTGER4	0.560058	4.57081	2.17238	0.0392503	1	-3.66633
MSR1	0.55765	7.77834	0.799594	0.431281	1	-4.96073
PLXDC2	0.557027	9.83424	1.29973	0.20524	1	-4.60338
MYRF	0.556637	8.60447	0.979321	0.336558	1	-4.84996
WAS	0.553483	6.73549	1.39224	0.175789	1	-4.52126
TNFRSF25	0.548072	10.0911	1.59963	0.121913	1	-4.32086
CD68	0.544703	7.34997	0.978813	0.336805	1	-4.8503
PLA2G5	0.543112	5.87733	1.11315	0.275957	1	-4.75436
CASP8	0.538828	5.56149	1.35211	0.188129	1	-4.55746
CD74	0.534233	10.2239	1.09712	0.282771	1	-4.76638
TPD52	-0.533432	8.89463	-1.87662	0.071978	1	-4.02116
C3AR1	0.530885	6.93532	1.11171	0.276563	1	-4.75544
SUV39H1	-0.526622	6.24413	-2.74121	0.010991	1	-2.90678
BLNK	0.525712	5.4184	1.33676	0.193024	1	-4.57107
LAIR1	0.525305	6.83399	0.941177	0.355384	1	-4.87518
TGFB1	0.525078	8.74991	1.0096	0.322105	1	-4.82929
FCGR3A	0.52459	6.29681	0.902174	0.375349	1	-4.90003
B3GNT5	0.523315	6.36491	1.54408	0.134806	1	-4.37668
EBI3	0.515863	6.03996	1.08347	0.288668	1	-4.7765
SIGLEC1	0.514352	5.03764	1.26138	0.218511	1	-4.63604
RAB7A	-0.512473	10.1156	-2.10153	0.0455617	1	-3.75427
ATP5J2	-0.50871	9.51297	-2.10105	0.0456073	1	-3.75486
S100A12	-0.507787	4.7445	-1.69295	0.102564	1	-4.22377
RELB	0.507033	5.53508	1.57478	0.127548	1	-4.34601
TGM2	0.50456	8.40119	1.2741	0.21404	1	-4.6253
JAG1	0.503375	6.25716	1.50073	0.145621	1	-4.41916
BCAS1	0.502485	9.62123	0.829733	0.414337	1	-4.9436
GRM2	0.499945	6.72304	0.873679	0.390391	1	-4.91757
BIRC5	0.495547	5.34316	1.64197	0.112788	1	-4.27732
SOX10	0.490668	6.97531	0.956156	0.347909	1	-4.86539
FSCN1	0.489115	9.17218	0.860985	0.397215	1	-4.92522
FA2H	0.482337	7.11689	0.912029	0.370237	1	-4.89384
HPGDS	0.479763	5.72535	1.28888	0.208931	1	-4.61271
PEX14	-0.472027	7.03507	-1.4465	0.160133	1	-4.47096
TMEM88B	0.470775	4.91813	1.46446	0.155205	1	-4.45398
CH25H	0.469008	5.04795	1.48316	0.150203	1	-4.43611
CD84	0.467662	6.98946	0.985626	0.333513	1	-4.8457
PTPN6	0.46402	6.47608	1.2942	0.207117	1	-4.60815
ITGAM	0.461832	6.11929	1.37723	0.180327	1	-4.5349
PADI2	0.45976	7.47011	0.827471	0.415594	1	-4.94491
IFITM3	-0.457107	11.2807	-0.996024	0.328532	1	-4.83863
OLFML3	0.455852	6.57514	0.986945	0.332878	1	-4.84481
SALL1	0.455847	6.41845	0.923829	0.364176	1	-4.88636
S1PR5	0.453025	6.51864	0.792965	0.435064	1	-4.96442
NFKB2	0.452095	6.73881	0.995319	0.328868	1	-4.83911
C1QB	0.450655	8.95218	0.782126	0.441293	1	-4.97039
C1QC	0.45053	8.13296	0.843373	0.406807	1	-4.93566
CDKN1A	0.44887	8.65411	1.0586	0.299638	1	-4.79464
CD40	0.447188	6.64374	1.52444	0.13962	1	-4.39603
RAPGEF3	0.440907	8.19705	0.768119	0.449423	1	-4.97799
PLCG2	0.439603	5.45209	1.22671	0.23106	1	-4.66485
IL13	0.43865	5.07549	1.28099	0.211644	1	-4.61944
IFIH1	0.435015	6.06957	1.07834	0.290908	1	-4.78027
FCGR2B	-0.434265	4.72523	-1.52848	0.138619	1	-4.39207
LTBR	0.433797	6.29949	1.09942	0.281787	1	-4.76467
CYBB	0.430522	7.6393	0.952047	0.349949	1	-4.86809
NOSTRIN	0.427423	6.95706	1.117	0.274338	1	-4.75145
HRK	0.425483	5.58327	0.815334	0.422379	1	-4.95186
IFI30	0.425435	6.66886	0.831264	0.413487	1	-4.94272
CX3CL1	0.425305	8.19954	0.675828	0.505191	1	-5.02479
FPR1	0.423398	5.70107	0.923325	0.364433	1	-4.88668
ATF3	0.417622	4.75356	1.30747	0.202638	1	-4.59669
RPL36AL	-0.417437	8.94159	-2.2635	0.0322933	1	-3.55077
IRF3	0.412947	5.92842	1.55179	0.132951	1	-4.36902
IL6R	0.412808	7.04447	0.992584	0.330174	1	-4.84097
OLIG2	0.409785	8.6049	0.932541	0.359743	1	-4.88077
AIF1	0.407092	8.51686	0.826689	0.416029	1	-4.94536
HMGB1	-0.400673	8.38726	-1.90782	0.0676568	1	-3.98533
CD24	0.399455	6.69819	0.596393	0.556134	1	-5.0605
NOD1	0.394083	4.90208	1.8633	0.073896	1	-4.03635
ENPP6	0.393782	4.90484	0.989475	0.331663	1	-4.84309
AXL	0.39232	9.05928	0.859717	0.3979	1	-4.92598
HPRT1	-0.392072	9.98603	-1.274	0.214075	1	-4.62539
CD163	0.390385	6.20084	0.621733	0.539598	1	-5.04958
TLR2	0.389925	6.94417	0.778595	0.443334	1	-4.97231
NLRP3	0.389172	4.76799	1.65101	0.110916	1	-4.26791
NINJ2	0.388995	5.36953	0.960961	0.345534	1	-4.86221
TM4SF1	0.385388	6.59177	1.12608	0.270547	1	-4.74455
PIK3CG	0.385252	5.22333	1.14141	0.264232	1	-4.73279
C4A	0.383288	9.17524	0.801419	0.430243	1	-4.95971
RPL9	-0.38205	12.0653	-1.87826	0.0717462	1	-4.0193
KCNK13	0.380817	5.14042	1.06523	0.296688	1	-4.78985
eIF2S1	-0.379703	7.8912	-2.16887	0.0395437	1	-3.67073
MAN2B1	0.379582	7.32543	1.89102	0.0699552	1	-4.00468
GRN	0.376097	9.12041	1.05061	0.303226	1	-4.80039
GPR34	0.373275	7.50963	0.76447	0.451556	1	-4.97994
CASP4	0.372577	6.21573	1.00441	0.324552	1	-4.83287
NRP2	0.370835	7.53872	0.792013	0.435609	1	-4.96495
CDC25A	-0.370387	5.25107	-1.20596	0.238827	1	-4.68177
CCL2	0.369755	6.44189	0.660339	0.514917	1	-5.03209
SLFN11	0.368022	6.76462	1.22094	0.233201	1	-4.66958
ANAPC15	0.364325	6.22012	0.955446	0.348261	1	-4.86585
FGD2	0.36328	4.66588	1.45327	0.15826	1	-4.46458
DDB2	0.362957	8.18874	1.90566	0.0679481	1	-3.98782
ZNF367	-0.362678	5.06976	-1.70188	0.100856	1	-4.21426
KCNJ10	0.362487	7.58542	0.623042	0.538752	1	-5.049
APOE	0.361383	13.0878	1.02764	0.313704	1	-4.81671
TRADD	0.359968	5.51966	0.880362	0.386828	1	-4.91351
SOX9	0.359792	10.0254	0.957459	0.347264	1	-4.86453
RB1CC1	-0.359363	9.5511	-1.91733	0.0663849	1	-3.97432
CYP27A1	0.359042	7.71311	0.992915	0.330016	1	-4.84075
TLR7	0.358712	4.90291	0.989398	0.3317	1	-4.84314
BDNF	-0.357708	6.22965	-0.725142	0.474922	1	-5.00049
DAB2	0.353898	8.30801	1.24412	0.224694	1	-4.65047
MVP	0.353882	8.74871	1.04835	0.304244	1	-4.80201
HDAC2	-0.353787	8.43685	-1.24787	0.223339	1	-4.64735
MAFB	0.351773	6.8288	0.695646	0.492899	1	-5.01522
TNFRSF1B	0.350335	6.81514	0.763372	0.452198	1	-4.98053
ST8SIA6	0.348193	5.97666	0.903926	0.374437	1	-4.89894
HLA-E	0.345972	9.61255	0.890106	0.381673	1	-4.90752
GFAP	0.34595	15.7512	0.534023	0.597919	1	-5.08552
KAT2A	0.34352	9.93602	1.22114	0.233127	1	-4.66942
NFKB1	-0.342093	5.18755	-1.64737	0.111666	1	-4.2717
SUMO1	-0.333095	7.95151	-1.45708	0.157215	1	-4.46098
GAL3ST1	0.330862	6.7315	0.688267	0.497455	1	-5.01882
EMP1	0.329643	8.56788	0.600431	0.553482	1	-5.05879
HDAC4	0.329477	9.22587	1.0544	0.301521	1	-4.79767
ENTPD2	-0.329402	5.62259	-0.713246	0.482125	1	-5.0065
CD47	-0.326158	10.4754	-1.19484	0.243068	1	-4.69073
PYCARD	0.325978	5.00059	1.19671	0.242351	1	-4.68923
GRAP	0.322957	5.6836	0.737724	0.46737	1	-4.99403
SYP	0.321167	11.4914	1.06255	0.297878	1	-4.79179
TMEM100	0.319215	5.27283	0.954728	0.348617	1	-4.86633
TBR1	0.315372	7.60625	0.270048	0.789282	1	-5.16138
CNP	0.314968	11.3564	0.659118	0.515688	1	-5.03266
LTC4S	0.314203	8.15586	0.859386	0.398079	1	-4.92618
NPL	0.31384	7.09424	0.860823	0.397302	1	-4.92532
DICER1	-0.313273	9.09784	-2.11109	0.0446605	1	-3.74251
FLT1	0.313135	10.2272	1.2231	0.2324	1	-4.66782
LDHA	-0.310837	10.8171	-1.14986	0.260797	1	-4.72625
TIE1	0.310678	6.38283	0.718848	0.478725	1	-5.00368
PLXNB3	0.31066	8.72528	1.18363	0.2474	1	-4.69969
FEN1	-0.309547	6.7553	-0.888502	0.382518	1	-4.90851
FOS	0.309013	9.00443	0.770519	0.448024	1	-4.97669
TMEM173	0.308413	6.33253	0.757573	0.455603	1	-4.98362
MAP3K14	0.307268	8.02164	1.11077	0.276959	1	-4.75615
MYC	0.30624	6.954	0.84907	0.403689	1	-4.9323
PTGS2	-0.306075	4.7627	-1.08455	0.288198	1	-4.7757
UGT8	0.303365	8.53209	0.793647	0.434674	1	-4.96404
NCF1	0.302028	4.76998	0.972297	0.339973	1	-4.85467
ATP6V0E1	-0.301193	9.32156	-1.22116	0.233119	1	-4.6694
KDM1A	-0.298928	8.49256	-2.19122	0.0377101	1	-3.64266
CSK	0.296795	9.30359	1.54223	0.135252	1	-4.3785
MS4A4A	-0.296307	5.69405	-0.645677	0.524217	1	-5.03885
TNFRSF11B	0.296177	5.00367	0.884712	0.384521	1	-4.91084
PTTG1	-0.295733	6.62366	-1.24188	0.225503	1	-4.65233
EGR1	0.295077	7.54882	0.864848	0.39513	1	-4.9229
BIRC3	0.294805	5.41994	0.656572	0.517297	1	-5.03384
NRGN	0.293803	9.53386	0.173673	0.863484	1	-5.17676
NPNT	0.2935	5.14638	0.626568	0.536473	1	-5.04744
CASP1	0.292875	5.7359	0.875431	0.389455	1	-4.91651
PTEN	-0.291675	11.1147	-1.32968	0.195314	1	-4.57731
IRF1	0.290693	6.585	0.919593	0.366344	1	-4.88905
DNMT3B	0.290593	4.72819	1.55152	0.133017	1	-4.36929
RAD51B	0.29052	6.73017	0.922493	0.364858	1	-4.88721
STEAP4	0.28838	4.64712	1.43304	0.163909	1	-4.48359
ARC	0.288152	6.56731	0.43387	0.668007	1	-5.12006
MYORG	0.287337	8.90665	0.575118	0.570217	1	-5.06934
ISLR2	0.286992	6.08319	0.4718	0.641054	1	-5.1078
BCL2	0.286583	8.41037	0.649353	0.521876	1	-5.03717
C3	0.285618	8.01138	0.588186	0.561545	1	-5.06395
LTA	-0.283935	5.30597	-0.747066	0.46181	1	-4.98916
TNFRSF13C	-0.279833	5.29976	-0.985986	0.33334	1	-4.84546
IL1R1	-0.279315	5.40307	-0.817579	0.421119	1	-4.95058
SUZ12	-0.27913	9.38186	-1.55577	0.132002	1	-4.36505
PILRB	0.275687	11.3062	0.950646	0.350646	1	-4.86901
PDPN	-0.275622	7.22055	-0.591112	0.559613	1	-5.06272
CASP7	0.27536	6.75656	0.761323	0.453399	1	-4.98162
IL15RA	0.275325	5.18153	0.757948	0.455382	1	-4.98342
TMC7	0.274658	7.75934	1.06221	0.29803	1	-4.79203
IL1RAP	0.27461	7.12679	0.547187	0.588975	1	-5.08046
GJA1	-0.27348	10.4104	-0.533095	0.598551	1	-5.08587
NTHL1	-0.271945	5.45299	-0.857204	0.399262	1	-4.92748
IRAK3	-0.271625	5.48988	-0.77536	0.445209	1	-4.97407
MPG	0.271472	8.69761	1.06036	0.298853	1	-4.79337
LINGO1	0.269718	9.01198	0.479483	0.635654	1	-5.1052
RPL29	-0.2697	11.2047	-1.69502	0.102166	1	-4.22156
IRAK1	0.269438	8.1655	0.722374	0.476592	1	-5.0019
PLD1	0.267573	6.14245	0.570858	0.573058	1	-5.07107
LRRC3	-0.267458	4.70866	-0.868287	0.39328	1	-4.92083
TGFBR1	0.26591	8.85989	1.21364	0.235929	1	-4.67553
PIK3R2	0.265228	9.78876	0.660427	0.514861	1	-5.03205
BOK	0.264133	8.81916	1.08161	0.289477	1	-4.77787
DNA2	0.264032	7.81734	1.3106	0.201595	1	-4.59398
FANCG	0.262723	7.08719	1.28888	0.208929	1	-4.6127
ERBB3	0.26086	5.29408	0.661831	0.513975	1	-5.0314
FDXR	0.260708	6.51934	1.0386	0.308671	1	-4.80896
XRCC6	-0.260385	9.60967	-1.47505	0.152355	1	-4.44388
LACC1	-0.259085	6.65314	-0.633644	0.531917	1	-5.04429
HILPDA	0.258437	8.45904	0.728087	0.473148	1	-4.99899
TSPAN18	0.25749	6.28043	0.336	0.739601	1	-5.14703
NPTX1	-0.257338	10.7881	-0.64064	0.527433	1	-5.04114
DNMT3A	0.25653	8.92023	2.00791	0.0552816	1	-3.86771
CDKN1C	0.2565	6.9134	0.589957	0.560376	1	-5.06321
TLR9	0.256148	6.5632	0.660544	0.514787	1	-5.032
GPR183	-0.255568	4.56017	-1.43959	0.162063	1	-4.47746
GRIA1	-0.255508	9.82251	-1.03465	0.310479	1	-4.81176
PRKAR1A	-0.254113	10.6983	-1.14579	0.262447	1	-4.7294
POLE	0.253498	8.20586	0.552526	0.585366	1	-5.07838
RAD9A	0.252967	7.24696	1.25094	0.222234	1	-4.64479
S100B	-0.252797	11.3723	-0.734675	0.469194	1	-4.9956
RALA	0.250512	10.1059	0.968285	0.341934	1	-4.85735
BRCA1	0.25051	5.52568	0.795407	0.433668	1	-4.96306
AMIGO2	-0.248097	6.66331	-0.611488	0.546252	1	-5.05405
PRKACB	-0.24804	10.9375	-1.05441	0.301514	1	-4.79766
CIDEA	0.246702	4.65209	1.06572	0.296468	1	-4.78949
BCL2L11	0.245677	4.69603	1.38453	0.178111	1	-4.52829
KDM6A	-0.245525	7.31401	-1.34034	0.191874	1	-4.56791
SELL	-0.244118	4.98316	-0.898737	0.377143	1	-4.90218
MAP2K1	-0.243392	9.37799	-0.975801	0.338266	1	-4.85232
BAK1	0.242917	8.28296	0.976221	0.338062	1	-4.85204
TBP	-0.242888	8.55026	-1.73068	0.0955097	1	-4.18336
BIN1	0.240217	10.9933	1.19725	0.242144	1	-4.68879
TNFRSF1A	0.239873	8.95957	0.586023	0.562976	1	-5.06485
ATP6V1A	-0.239123	10.8338	-0.844918	0.405961	1	-4.93475
TARBP2	0.237847	7.6688	0.868787	0.393011	1	-4.92053
BBC3	-0.235315	5.36289	-0.822583	0.418319	1	-4.94772
GUSB	0.234415	9.02728	1.84731	0.0762549	1	-4.05447
SERPING1	0.234403	8.61939	0.533488	0.598284	1	-5.08572
MGMT	0.232825	8.32361	1.03028	0.312484	1	-4.81484
DLX2	-0.231288	5.27649	-0.577049	0.568931	1	-5.06855
RPS21	-0.231167	12.3126	-1.59868	0.122125	1	-4.32183
CSF1	0.229873	6.99989	0.825647	0.416609	1	-4.94596
MBD3	0.229542	10.4214	0.685125	0.499403	1	-5.02034
BCL2L1	0.228447	10.0192	1.00405	0.324722	1	-4.83312
IFNAR1	-0.228143	9.622	-1.62014	0.117419	1	-4.29988
KLRB1	-0.22808	4.44861	-1.28017	0.211928	1	-4.62014
GNA15	0.227287	5.08536	0.661574	0.514137	1	-5.03152
HELLS	-0.226793	7.2033	-0.406229	0.68794	1	-5.12836
PAK1	-0.225917	11.2003	-0.772181	0.447056	1	-4.9758
ATG3	-0.225203	8.9219	-1.36654	0.183616	1	-4.54454
GBP2	0.22341	7.45707	0.433765	0.668081	1	-5.1201
MAVS	0.223088	8.69627	1.05462	0.301419	1	-4.79751
LST1	0.219558	7.01908	0.53887	0.594618	1	-5.08367
TRPM4	0.219122	6.58504	0.739032	0.46659	1	-4.99335
FANCD2	-0.217887	4.91198	-1.00162	0.325874	1	-4.83479
CLDN5	0.215843	8.8897	0.55429	0.584176	1	-5.07768
EEF2K	0.21576	8.91703	0.765571	0.450911	1	-4.97935
GPR62	0.214075	5.97888	0.57211	0.572223	1	-5.07056
SERPINA3	0.212413	10.0766	0.248864	0.805445	1	-5.16533
ABL1	0.21213	8.26037	0.882756	0.385557	1	-4.91204
TRAF6	-0.211468	8.47901	-1.44182	0.161438	1	-4.47536
ABCC8	0.21038	9.53602	0.845906	0.405419	1	-4.93417
SETD1A	0.209523	7.65291	1.21626	0.234948	1	-4.6734
CNN2	0.209287	6.3825	0.654022	0.518912	1	-5.03502
GADD45G	-0.208748	5.12013	-0.76323	0.452282	1	-4.98061
IKBKB	0.208158	8.25158	0.71778	0.479373	1	-5.00422
GDPD2	-0.207165	6.0459	-0.413956	0.682344	1	-5.1261
PPP3CA	-0.206467	10.6428	-0.988923	0.331928	1	-4.84346
ICAM2	0.205788	7.42918	0.56908	0.574246	1	-5.07179
CREM	0.205658	8.35827	0.760036	0.454155	1	-4.98231
CASS4	0.20535	4.83107	0.759284	0.454597	1	-4.98271
CLN3	0.204685	6.42514	1.11184	0.27651	1	-4.75535
SLC17A6	-0.204647	4.98593	-0.445277	0.659851	1	-5.11648
NFKBIA	0.204632	10.2368	0.856831	0.399464	1	-4.9277
TNFSF12	0.20424	7.50157	0.523508	0.60511	1	-5.08947
CHN2	-0.203355	9.80057	-0.357399	0.723713	1	-5.14171
HDAC1	0.200875	7.71881	0.556966	0.582373	1	-5.07663
SPINT1	0.200595	5.98947	0.417291	0.679934	1	-5.12511
ATP5H	-0.197785	10.4144	-0.860123	0.397681	1	-4.92574
MYCT1	-0.197023	5.50437	-0.502456	0.619628	1	-5.09716
MOBP	0.194807	10.3997	0.300726	0.766045	1	-5.15509
BLM	0.193975	6.09351	0.644041	0.52526	1	-5.0396
SMARCA5	-0.193917	10.3155	-2.33273	0.0277772	1	-3.46122
MBD2	-0.192757	9.46394	-2.28879	0.0305715	1	-3.51823
E2F1	0.192345	5.6445	0.408834	0.686051	1	-5.1276
MERTK	0.192155	9.09219	0.44005	0.663582	1	-5.11813
RELA	0.191328	8.39468	0.924794	0.363682	1	-4.88574
CREBBP	0.189302	10.2627	1.08299	0.288876	1	-4.77685
MAPK10	-0.188975	10.7552	-0.597635	0.555318	1	-5.05998
CD83	0.188488	9.07879	1.10319	0.280176	1	-4.76185
HAT1	-0.186843	8.79262	-1.13266	0.267823	1	-4.73952
VEGFA	0.186347	9.44271	0.744707	0.46321	1	-4.9904
TMEM144	0.184297	8.69913	0.367864	0.71599	1	-5.13899
MAL	0.183205	7.84914	0.323511	0.748928	1	-5.14998
PARP2	-0.182225	8.47571	-0.991502	0.330692	1	-4.84171
RPA1	-0.182028	8.03825	-1.56163	0.130617	1	-4.35921
COL6A3	0.181982	4.57301	0.670423	0.508574	1	-5.02736
AKT2	0.18171	9.98773	1.24022	0.226106	1	-4.6537
HIF1A	-0.181217	10.9179	-1.61172	0.119248	1	-4.30852
CD72	-0.181017	4.57105	-0.69519	0.49318	1	-5.01545
CD6	-0.180875	4.53134	-1.06111	0.298518	1	-4.79283
ATR	0.17938	8.58278	2.07777	0.0478725	1	-3.78336
HDAC6	0.178312	7.0984	1.06453	0.296995	1	-4.79035
PLD2	0.177965	5.59972	0.596412	0.556122	1	-5.06049
DAPK1	0.177825	7.62537	0.336392	0.739309	1	-5.14694
PTPRC	0.177668	5.46594	0.476466	0.637772	1	-5.10622
TBC1D4	0.17722	8.63921	0.990699	0.331077	1	-4.84226
RTN4RL1	0.177008	7.24487	0.469655	0.642566	1	-5.10852
RNF8	-0.176662	9.86647	-2.02855	0.052994	1	-3.84298
PTMS	0.176367	11.1475	1.5142	0.142188	1	-4.40606
BAX	0.176097	8.97172	0.815933	0.422043	1	-4.95152
TLE3	0.175768	9.29953	0.661052	0.514467	1	-5.03176
BAD	-0.175608	9.17452	-0.700017	0.49021	1	-5.01308
ASPH	-0.175283	11.5803	-1.35766	0.186385	1	-4.55251
MCM2	0.175068	5.44788	0.56831	0.574761	1	-5.0721
EMCN	0.174845	6.33256	0.50657	0.616778	1	-5.09568
TMEM206	-0.17465	7.53528	-1.10114	0.281051	1	-4.76338
ANXA1	0.173767	8.0663	0.388632	0.700752	1	-5.13337
RAG1	0.173442	4.39899	2.0522	0.0504752	1	-3.81444
TNF	0.172325	4.39849	1.67517	0.106038	1	-4.24258
RIPK2	-0.17117	6.85541	-0.525056	0.604048	1	-5.0889
BRAF	-0.170132	10.2663	-1.01526	0.319454	1	-4.82536
SLC17A7	0.169873	11.529	0.488228	0.629532	1	-5.10218
LAMP1	-0.169712	10.2045	-0.842754	0.407148	1	-4.93602
TRAF1	0.169673	6.75114	0.767182	0.44997	1	-4.97849
ATM	0.16923	10.4453	0.824741	0.417114	1	-4.94648
PTX3	0.169153	5.40236	0.541331	0.592945	1	-5.08273
MSN	0.168813	9.11918	0.455436	0.652623	1	-5.11322
SPHK1	0.167575	4.45291	0.810355	0.425183	1	-4.95468
ABCC3	-0.16744	4.42079	-1.23796	0.22693	1	-4.65558
LGALS3	-0.167233	9.88767	-0.502972	0.619271	1	-5.09698
FANCC	-0.16678	5.98286	-0.308353	0.760301	1	-5.15342
CAMK4	-0.165768	9.34312	-0.341117	0.735791	1	-5.14579
LMNA	0.164357	9.51767	0.846279	0.405215	1	-4.93395
MAG	0.164038	8.12509	0.286267	0.776971	1	-5.15814
LDLRAD3	-0.16338	8.4624	-0.50269	0.619466	1	-5.09708
JAM2	0.162865	8.87754	0.490393	0.62802	1	-5.10143
CD19	-0.1622	4.41201	-0.901264	0.375824	1	-4.9006
SERPINF1	0.161752	7.95756	0.186622	0.853423	1	-5.17508
PECAM1	0.161613	9.07425	0.474416	0.639213	1	-5.10692
NFE2L2	-0.161445	9.262	-1.25032	0.222457	1	-4.64531
NCAPH	-0.161385	5.01367	-0.591089	0.559629	1	-5.06273
PLEKHM1	0.1611	8.9499	0.79146	0.435926	1	-4.96525
MAPK12	-0.161068	7.00687	-1.23385	0.228432	1	-4.65897
HPS4	0.160665	7.7007	0.865005	0.395045	1	-4.92281
KCND1	-0.159768	6.17739	-0.417689	0.679646	1	-5.12499
PRKAR2B	-0.159385	9.16176	-0.395484	0.695752	1	-5.13144
RPS10	-0.15909	9.4875	-0.574986	0.570305	1	-5.06939
RAD51C	-0.156418	8.64434	-0.92532	0.363414	1	-4.8854
NEFL	-0.156055	9.67672	-0.194938	0.846976	1	-5.17394
KDM4B	0.155582	9.84284	0.821585	0.418876	1	-4.94829
SHANK3	0.154403	10.1682	1.04219	0.307038	1	-4.80641
KIT	-0.153718	6.08071	-0.29462	0.770653	1	-5.15639
XIAP	-0.153692	9.16809	-1.09457	0.283865	1	-4.76828
TNFRSF12A	0.15287	4.91822	0.430704	0.670277	1	-5.12104
CLCF1	-0.152853	4.40682	-0.90106	0.37593	1	-4.90073
TRPA1	0.152657	4.83514	0.438792	0.664482	1	-5.11853
OGG1	0.15264	7.25453	0.895943	0.378605	1	-4.90391
TNFSF8	-0.152513	4.40663	-1.19016	0.244869	1	-4.69448
JARID2	0.152032	7.87203	0.694231	0.493771	1	-5.01591
KLRD1	-0.152	4.50701	-0.828811	0.414849	1	-4.94414
BRD2	-0.151142	10.6606	-1.39335	0.175458	1	-4.52025
NLGN2	0.150657	9.20795	1.09269	0.284675	1	-4.76968
IL23	-0.148893	4.78002	-0.516151	0.610165	1	-5.09219
AK1	-0.148585	10.0573	-1.09785	0.282458	1	-4.76584
PNOC	0.148422	4.90549	0.38265	0.705128	1	-5.13502
FBLN5	-0.148067	5.07419	-0.476004	0.638096	1	-5.10638
EZH1	-0.147327	9.60935	-0.658388	0.516149	1	-5.033
FAS	0.147245	5.76162	0.399343	0.692942	1	-5.13035
AKT1	0.147175	9.36464	0.759151	0.454675	1	-4.98278
MAPK14	-0.146702	10.0523	-0.716901	0.479906	1	-5.00466
PTGER3	-0.146675	5.43814	-0.283494	0.779071	1	-5.1587
KDM2B	0.146357	9.11337	1.05774	0.300022	1	-4.79526
COX5B	-0.14605	12.0712	-0.538802	0.594664	1	-5.0837
CCNI	-0.145917	12.9811	-0.996455	0.328327	1	-4.83833
GRIN2B	0.14585	7.03616	0.179065	0.859292	1	-5.17607
CIDEB	-0.145017	5.76241	-0.435387	0.666919	1	-5.11959
VPS4B	0.144947	9.91194	1.16994	0.252771	1	-4.71054
TLR4	0.142892	7.88761	0.313365	0.756534	1	-5.1523
OPTN	0.1425	11.223	0.547354	0.588862	1	-5.0804
KLRK1	0.142463	4.45784	1.17036	0.252604	1	-4.71021
IL1R2	0.142463	4.66094	0.529059	0.601309	1	-5.0874
MAPT	0.142383	11.7645	0.593942	0.557748	1	-5.06153
TXNRD1	-0.142295	9.17598	-1.03632	0.309714	1	-4.81058
DUSP7	0.142082	8.86377	0.403119	0.690197	1	-5.12926
CLEC7A	0.14157	5.27977	0.362561	0.7199	1	-5.14038
IGF2R	0.141548	8.26884	1.10585	0.279043	1	-4.75985
KDM1B	0.141457	7.50816	1.21872	0.234028	1	-4.67139
CLSTN1	0.141217	13.1236	1.04179	0.307216	1	-4.80669
IL12B	-0.140408	4.42183	-0.799169	0.431523	1	-4.96097
RELN	-0.139903	9.75257	-0.142536	0.887769	1	-5.18031
ESAM	0.139855	8.32238	0.45095	0.655811	1	-5.11467
ITGA7	0.139417	8.179	0.495848	0.624219	1	-5.09951
MTO1	-0.138353	8.2805	-0.919779	0.366248	1	-4.88894
CD44	0.137967	9.17825	0.217536	0.82951	1	-5.17058
GBA	-0.136725	8.44257	-0.52153	0.606467	1	-5.09021
IL3	0.136708	4.38266	1.56713	0.129326	1	-4.3537
MSH2	-0.136622	9.08933	-0.507083	0.616424	1	-5.0955
BMI1	-0.136527	9.11898	-0.874177	0.390124	1	-4.91727
RPS2	0.136383	11.9658	0.538099	0.595143	1	-5.08397
PRKCE	0.13624	10.676	0.751047	0.459452	1	-4.98707
PRKDC	0.135062	9.88677	0.851955	0.402115	1	-4.9306
VIM	0.134717	10.7819	0.21746	0.829568	1	-5.1706
KAT2B	0.134193	10.0016	0.773809	0.44611	1	-4.97491
IGF1R	0.133658	8.4043	0.831632	0.413283	1	-4.9425
PINK1	-0.132138	10.4858	-0.406977	0.687398	1	-5.12815
COA5	0.131725	9.30708	0.692341	0.494937	1	-5.01684
LIG1	-0.130658	5.5021	-0.394063	0.696788	1	-5.13185
IL3RA	0.130335	4.81843	0.526766	0.602877	1	-5.08826
PIK3CD	0.130088	7.74807	0.530741	0.600159	1	-5.08676
CABLES1	0.12999	9.17357	0.272962	0.787066	1	-5.16081
CP	0.12983	8.08029	0.263457	0.794301	1	-5.16264
ASH2L	-0.129703	9.01434	-0.858781	0.398407	1	-4.92654
BARD1	-0.129392	5.90109	-0.28299	0.779453	1	-5.15881
FABP5	0.129218	9.85627	0.4802	0.635151	1	-5.10495
MMP14	0.128797	5.0766	0.414492	0.681956	1	-5.12594
EGFR	0.128737	7.01233	0.356074	0.724694	1	-5.14205
P2RX7	0.128727	9.14019	0.432274	0.669151	1	-5.12056
HIST1H1D	-0.128398	8.26481	-0.357327	0.723767	1	-5.14173
ASB7	0.12653	7.89809	1.09142	0.285224	1	-4.77062
DOCK1	0.125305	9.01134	0.274187	0.786134	1	-5.16057
NFKBIE	-0.125117	7.28459	-0.766224	0.45053	1	-4.979
APP	-0.12505	12.8052	-0.518683	0.608423	1	-5.09126
BCL2A1	-0.123873	4.46789	-0.848373	0.40407	1	-4.93271
BCL2L2	0.123865	9.58918	0.468529	0.643359	1	-5.1089
TYROBP	0.123682	8.27343	0.241051	0.81143	1	-5.1667
TMEM204	0.12298	6.76451	0.305896	0.76215	1	-5.15396
DOT1L	-0.122607	4.96745	-0.438109	0.66497	1	-5.11874
LOX	0.122422	4.5112	0.911215	0.370657	1	-4.89436
TRIM47	0.122383	8.02199	0.402185	0.690876	1	-5.12953
FKBP5	0.121548	9.02655	0.233048	0.817572	1	-5.16807
TOPBP1	-0.121475	8.03464	-1.08585	0.287635	1	-4.77475
ATG7	0.120137	9.14841	0.928147	0.361974	1	-4.88359
CLIC4	0.119403	9.63811	0.31493	0.75536	1	-5.15195
RALB	-0.1191	9.34237	-0.422122	0.676449	1	-5.12366
ADAMTS16	0.119012	6.73141	0.157335	0.876211	1	-5.17871
CALR	0.118633	11.3043	0.639631	0.528078	1	-5.0416
BIRC2	-0.118123	9.18681	-1.21768	0.234417	1	-4.67224
AGT	-0.117998	10.8242	-0.565219	0.576831	1	-5.07334
RHOA	-0.117888	8.08142	-0.344259	0.733455	1	-5.14502
IL1RL2	-0.117717	4.58735	-0.562154	0.578886	1	-5.07457
CHEK2	0.117495	4.53553	0.753932	0.457748	1	-4.98555
SYN2	-0.116952	10.4479	-0.356025	0.72473	1	-5.14206
FOXP3	-0.116822	4.39826	-0.913764	0.369341	1	-4.89275
PSEN1	-0.11658	8.71703	-0.667293	0.510538	1	-5.02884
EZH2	-0.116522	4.47659	-1.148	0.26155	1	-4.72769
SUPT7L	0.116508	8.30625	1.3752	0.180949	1	-4.53674
CD86	-0.116478	4.81379	-0.422447	0.676215	1	-5.12356
DLX1	0.115252	5.79456	0.210501	0.834938	1	-5.17167
PSMB8	0.114142	7.1828	0.282433	0.779875	1	-5.15892
GRIA2	0.1141	11.9854	0.611282	0.546387	1	-5.05414
SQSTM1	-0.1131	11.1023	-0.719295	0.478455	1	-5.00346
CD8A	0.110767	5.53916	0.353052	0.726931	1	-5.14282
PIK3R1	0.110723	11.3938	0.258496	0.798085	1	-5.16357
TET1	-0.109778	7.18933	-0.376053	0.709967	1	-5.13681
MDM2	0.109152	8.93812	0.672338	0.507373	1	-5.02645
LAMP2	-0.109107	10.8118	-0.327823	0.745704	1	-5.14898
PPP3R2	0.108958	4.37033	1.26739	0.216388	1	-4.63098
SETD1B	0.10821	8.87807	0.61022	0.547079	1	-5.05459
HUS1	0.107182	9.75843	1.27756	0.212834	1	-4.62236
KMT2A	0.107133	10.8835	0.760269	0.454018	1	-4.98219
ITGB5	0.10674	9.0038	0.296206	0.769455	1	-5.15606
BOLA2	-0.106372	4.74724	-0.440408	0.663327	1	-5.11802
IKBKG	0.106323	7.87955	0.684731	0.499648	1	-5.02053
DST	0.105983	10.7437	0.746796	0.46197	1	-4.9893
SRGN	0.105977	9.34007	0.264416	0.79357	1	-5.16246
VAMP7	-0.1052	8.70921	-0.491729	0.627088	1	-5.10096
IRF2	0.104842	8.1775	0.799621	0.431265	1	-4.96072
KDM5A	-0.104707	9.23264	-0.956551	0.347713	1	-4.86513
MFGE8	0.104448	8.80468	0.292839	0.771999	1	-5.15677
OSGIN1	0.104255	5.85802	0.223411	0.824983	1	-5.16965
TP53	0.10408	6.92684	0.327162	0.746197	1	-5.14913
CNTNAP2	-0.10381	8.55192	-0.291811	0.772776	1	-5.15699
LGMN	0.103725	8.869	0.245404	0.808095	1	-5.16594
ITGAV	0.103503	10.5382	0.634924	0.531095	1	-5.04372
SMC1A	0.102635	8.97616	0.654613	0.518538	1	-5.03475
ASB2	-0.102087	5.10448	-0.226256	0.822793	1	-5.16919
PIK3CB	-0.100208	8.75893	-0.831224	0.41351	1	-4.94274
BCL10	0.0993583	9.05383	0.713167	0.482174	1	-5.00654
PLA2G4A	-0.0993483	5.02145	-0.304289	0.76336	1	-5.15431
RPS9	0.099325	10.4894	0.373563	0.711796	1	-5.13748
EPCAM	-0.0990333	4.37692	-0.89855	0.377241	1	-4.90229
CD8B	0.0987083	4.55684	0.41221	0.683606	1	-5.12661
LFNG	0.0986317	7.1571	0.393807	0.696974	1	-5.13192
HOMER1	-0.098375	9.26574	-0.600021	0.553751	1	-5.05896
SDHB	-0.0959267	10.162	-0.743414	0.463979	1	-4.99107
KDM5B	0.0959183	7.57897	0.701343	0.489397	1	-5.01242
RAB6B	-0.095905	10.8045	-0.270567	0.788887	1	-5.16128
MAP2K4	-0.0950867	10.5477	-0.527437	0.602418	1	-5.08801
ATP5D	0.0946467	11.3439	0.399998	0.692466	1	-5.13016
NCOR1	-0.0945167	10.4126	-1.09399	0.284116	1	-4.76871
RPL28	-0.0940333	12.6174	-0.406969	0.687403	1	-5.12815
PRKCQ	-0.0937467	5.42425	-0.236814	0.81468	1	-5.16743
PACSIN1	0.0935833	11.7073	0.343906	0.733717	1	-5.1451
FADD	0.0933183	5.10835	0.366934	0.716675	1	-5.13924
KDM3B	0.09331	9.12991	0.821341	0.419013	1	-4.94843
S1PR3	-0.0932483	6.78306	-0.214647	0.831738	1	-5.17103
GJB1	0.09286	6.38274	0.209922	0.835385	1	-5.17175
GRIN2A	-0.0928017	9.49958	-0.40066	0.691984	1	-5.12997
CYP7B1	-0.0926333	7.16363	-0.325298	0.747591	1	-5.14957
MPEG1	-0.0926183	4.87426	-0.304977	0.762842	1	-5.15416
ITGA6	0.092075	7.58042	0.192519	0.84885	1	-5.17428
TNFSF10	0.0919383	6.31048	0.273974	0.786296	1	-5.16061
PRNP	-0.0918667	13.1004	-0.625996	0.536843	1	-5.0477
CALCOCO2	-0.0915367	9.3514	-0.455213	0.652782	1	-5.11329
CSNK2A2	-0.0913083	7.26592	-0.725763	0.474547	1	-5.00017
IL12A	-0.0902717	4.88636	-0.317735	0.753255	1	-5.15131
IFITM2	-0.089195	9.27204	-0.222711	0.825522	1	-5.16976
PPP3CB	-0.0884333	11.2636	-0.83682	0.410414	1	-4.93949
RAD50	-0.0880817	7.83423	-0.605966	0.549857	1	-5.05643
TMEM37	-0.0874017	4.45075	-0.592091	0.558967	1	-5.06231
TFG	-0.0862767	8.98871	-0.968129	0.34201	1	-4.85745
LRG1	-0.0861933	4.36979	-1.26396	0.217598	1	-4.63387
CFLAR	-0.084625	7.96269	-0.269703	0.789545	1	-5.16144
NCOR2	0.0839	10.7392	0.798826	0.431718	1	-4.96116
PTGER2	0.0833333	4.35894	1.12664	0.270314	1	-4.74412
GCLC	-0.0833167	8.6412	-0.349144	0.729828	1	-5.1438
GRIA4	-0.0832233	10.9299	-0.21997	0.827634	1	-5.1702
DNMT1	-0.08274	8.04477	-0.369505	0.714781	1	-5.13856
CDC7	0.0826717	8.25123	0.383567	0.704457	1	-5.13477
AMBRA1	-0.0826217	7.66226	-0.548663	0.587976	1	-5.07989
SETDB1	0.0825967	8.83976	0.578672	0.567852	1	-5.06788
TMEM64	-0.0824217	6.30675	-0.378178	0.708406	1	-5.13624
TTR	-0.08218	4.36756	-0.896609	0.378257	1	-4.9035
SOX4	0.08181	7.49357	0.294692	0.770599	1	-5.15638
ERCC2	0.0816617	6.81087	0.488986	0.629002	1	-5.10192
TFAM	0.0816317	8.72461	0.764583	0.451489	1	-4.97988
TADA2B	-0.0807083	9.17366	-1.04302	0.30666	1	-4.80582
IL4	-0.0803933	4.90193	-0.248073	0.806051	1	-5.16547
CD33	0.0802917	4.35759	1.12571	0.270698	1	-4.74483
FASLG	0.0802917	4.35759	1.12571	0.270698	1	-4.74483
SLC2A1	0.0800067	7.22639	0.239127	0.812906	1	-5.16704
PSEN2	-0.0789033	8.09522	-0.437772	0.665212	1	-5.11885
MRE11	-0.07844	8.04101	-0.465564	0.645452	1	-5.10989
UNG	0.078265	6.08531	0.177311	0.860655	1	-5.1763
GADD45A	0.07821	7.9806	0.154933	0.878086	1	-5.17898
MAP1LC3A	0.0781833	11.5101	0.463814	0.646689	1	-5.11047
PLLP	-0.0771183	7.58459	-0.167204	0.868519	1	-5.17755
PCNA	-0.0762833	6.1735	-0.267064	0.791553	1	-5.16195
IL10RB	0.0761967	7.37415	0.434315	0.667687	1	-5.11993
KMT2C	0.0741567	10.6819	0.59799	0.555084	1	-5.05983
FAM104A	0.0739333	7.38453	0.748272	0.461095	1	-4.98853
VPS4A	0.0738667	10.0748	0.493165	0.626087	1	-5.10045
ETS2	0.07338	10.094	0.186433	0.85357	1	-5.17511
GSN	0.0728717	10.955	0.228034	0.821426	1	-5.1689
SRXN1	-0.07261	9.43142	-0.315329	0.75506	1	-5.15186
PRKACA	0.0716833	11.6503	0.401608	0.691295	1	-5.1297
PRKAR2A	-0.0716517	7.82158	-0.659262	0.515597	1	-5.03259
RAC1	0.07115	12.3786	0.347309	0.73119	1	-5.14426
CD109	0.0707467	4.40466	0.703024	0.488366	1	-5.01159
RAD17	-0.0707467	7.28854	-0.508939	0.615141	1	-5.09483
RBFOX3	-0.0706483	9.69801	-0.303364	0.764056	1	-5.15452
MCM6	0.0704217	7.48092	0.238156	0.81365	1	-5.1672
SUV39H2	-0.069715	8.43159	-0.230675	0.819395	1	-5.16846
C4orf14 (NOA1)	0.0692617	8.80836	1.07918	0.290541	1	-4.77966
ADRA2A	-0.068885	5.98764	-0.154897	0.878114	1	-5.17898
CASP9	0.0683883	8.30945	0.608358	0.548294	1	-5.0554
CYCS	-0.0673683	8.10682	-0.356775	0.724175	1	-5.14187
PPP3R1	0.0673	12.9021	0.267395	0.791301	1	-5.16189
SLC6A1	0.06687	9.6425	0.135007	0.893659	1	-5.18106
DLG4	0.0666567	10.7087	0.437168	0.665644	1	-5.11904
LMNB1	0.0666267	9.04259	0.162666	0.872054	1	-5.17809
GNLY	-0.0665917	4.47377	-0.414307	0.68209	1	-5.12599
EP300	-0.0665433	9.85665	-0.378465	0.708196	1	-5.13616
SETD7	0.0659417	8.35364	0.594842	0.557155	1	-5.06116
MAP3K1	-0.0658833	7.55485	-0.455802	0.652363	1	-5.1131
TRAF3	0.0643783	9.15853	0.560767	0.579817	1	-5.07512
SIRT1	-0.062	9.00094	-0.356291	0.724533	1	-5.14199
FCAR	-0.0617333	4.3562	-0.891849	0.380755	1	-4.90645
IL10	-0.0617333	4.3562	-0.891849	0.380755	1	-4.90645
CNOT10	0.0615017	8.23011	0.535212	0.597108	1	-5.08507
RSAD2	-0.0614383	5.63844	-0.119888	0.905505	1	-5.18245
MCM5	-0.06119	5.81848	-0.217124	0.829828	1	-5.17065
AARS	-0.0608167	11.0807	-0.522795	0.605599	1	-5.08974
F3	-0.0605333	8.1024	-0.0797486	0.937055	1	-5.18534
SMARCD1	-0.0601267	9.04887	-0.936583	0.357698	1	-4.87816
PARP1	-0.060065	9.75091	-0.378802	0.707949	1	-5.13607
CHEK1	-0.0588383	4.9594	-0.23397	0.816864	1	-5.16791
TP73	-0.0584983	5.43204	-0.117567	0.907325	1	-5.18265
BNIP3L	-0.0576933	10.4937	-0.494641	0.625059	1	-5.09993
HIRA	0.0558217	8.95526	0.335578	0.739916	1	-5.14713
CREB1	0.0555683	9.08964	0.412878	0.683123	1	-5.12642
PLEKHB1	0.0536	11.4172	0.106043	0.916372	1	-5.18358
AGO4	0.0529117	8.2083	0.550736	0.586574	1	-5.07908
IGF1	0.052525	4.68201	0.221002	0.826839	1	-5.17004
BAG4	-0.0524083	9.91471	-0.458162	0.65069	1	-5.11233
RGL1	-0.0515367	8.93178	-0.27955	0.782062	1	-5.1595
SETD2	-0.0514717	9.60387	-0.381372	0.706065	1	-5.13537
CCDC127	-0.0499167	8.81095	-0.497651	0.622965	1	-5.09887
BTK	0.049785	4.64783	0.205129	0.839088	1	-5.17247
DLG1	-0.0493667	11.5236	-0.534269	0.597751	1	-5.08543
MEF2C	0.0491833	9.80916	0.0709178	0.944013	1	-5.18582
S100A10	-0.0490883	8.46726	-0.114971	0.909362	1	-5.18286
STAT1	-0.0479483	9.2965	-0.16882	0.867261	1	-5.17736
KDM5C	-0.0474483	10.0316	-0.250393	0.804276	1	-5.16505
BRD4	0.04735	11.4148	0.355026	0.72547	1	-5.14232
BRD3	0.0471417	9.11875	0.319223	0.75214	1	-5.15097
EPG5	-0.0470333	8.4435	-0.360803	0.721198	1	-5.14084
TMCC3	-0.046755	6.82293	-0.134937	0.893714	1	-5.18107
FYN	0.0463667	10.9407	0.201895	0.841589	1	-5.17294
LARS	0.0456833	10.4837	0.725558	0.474671	1	-5.00028
PMP22	-0.045285	9.4979	-0.108674	0.914306	1	-5.18337
MR1	-0.0452067	4.34701	-0.882621	0.385629	1	-4.91212
TREM1	-0.0452067	4.34701	-0.882621	0.385629	1	-4.91212
BID	-0.0452017	8.60107	-0.389211	0.700329	1	-5.13321
C6	-0.0451667	4.46653	-0.352293	0.727494	1	-5.14301
LTB	0.043525	4.35041	0.895892	0.378633	1	-4.90394
PRDX1	0.0431667	12.3862	0.171857	0.864897	1	-5.17699
RAD1	-0.0430083	7.70919	-0.286326	0.776925	1	-5.15812
TUBB3	0.0426717	5.31589	0.118567	0.906541	1	-5.18256
ST3GAL6	0.0422317	8.85323	0.281235	0.780784	1	-5.15916
TIMP1	-0.0422167	8.6847	-0.112708	0.911138	1	-5.18305
CCNG2	-0.0416083	10.2025	-0.134417	0.894121	1	-5.18112
NBN	0.041225	9.56802	0.339885	0.736708	1	-5.14609
LYN	0.041155	7.90374	0.187889	0.852441	1	-5.17491
IL2RG	-0.0404617	4.57154	-0.178063	0.860071	1	-5.1762
RRM2	0.0404583	4.33988	1.08966	0.285981	1	-4.77192
ATP5PO	0.0402167	11.7481	0.180016	0.858553	1	-5.17595
IFNAR2	-0.0399033	9.07595	-0.268909	0.790148	1	-5.1616
BNIP3	-0.0393067	10.8403	-0.159489	0.874532	1	-5.17846
SLC44A1	-0.0390483	9.16635	-0.149918	0.882	1	-5.17953
ATP5S	-0.03887	8.23121	-0.149983	0.88195	1	-5.17952
IRAK4	0.0388333	5.66833	0.134856	0.893777	1	-5.18107
CASP6	-0.0387783	7.22855	-0.175617	0.861972	1	-5.17652
KDM3A	0.0387467	9.32621	0.349475	0.729582	1	-5.14372
ATG5	-0.038475	8.15393	-0.287682	0.775899	1	-5.15784
SLC1A3	0.0379567	12.415	0.0819407	0.935329	1	-5.18521
KDM4D	-0.0376317	4.79368	-0.161657	0.872841	1	-5.17821
CST7	-0.0376067	4.41676	-0.287267	0.776213	1	-5.15793
ATP5G	-0.0362417	9.92573	-0.153238	0.879408	1	-5.17917
ARHGAP24	0.0359167	6.0963	0.0699254	0.944795	1	-5.18587
TRAF2	0.035495	7.88442	0.157946	0.875735	1	-5.17864
NLGN1	-0.035155	9.48439	-0.38653	0.702289	1	-5.13395
EHMT2	-0.0347483	8.93943	-0.304233	0.763403	1	-5.15433
ALDH1L1	-0.0344667	9.25915	-0.0844314	0.933368	1	-5.18506
PILRA	0.0342133	7.91553	0.0999005	0.921199	1	-5.18403
PIK3CA	-0.03346	9.20206	-0.464037	0.646531	1	-5.11039
SESN2	0.0332233	7.26053	0.12528	0.901277	1	-5.18197
OSMR	0.0322083	7.96205	0.0847328	0.933131	1	-5.18504
EIF1	0.03215	12.9886	0.213463	0.832652	1	-5.17122
TUBB4A	-0.03177	12.3881	-0.0749336	0.940848	1	-5.1856
SIN3A	-0.031565	8.60891	-0.282655	0.779707	1	-5.15887
CDK20	0.0308733	6.10801	0.106309	0.916164	1	-5.18355
IRAK2	-0.0307567	6.8434	-0.162766	0.871977	1	-5.17808
TGM1	-0.0300317	5.89629	-0.0889549	0.929808	1	-5.18478
CD69	-0.0299267	4.33853	-0.995472	0.328795	1	-4.839
KDM4A	0.0298367	8.42847	0.279508	0.782094	1	-5.15951
LAG3	0.0297583	4.44333	0.247486	0.8065	1	-5.16557
PMS2	-0.0291633	8.43509	-0.185082	0.854619	1	-5.17529
JUN	-0.0290167	8.97077	-0.137384	0.891799	1	-5.18083
EED	0.0286117	7.97176	0.182522	0.856607	1	-5.17562
SOD2	0.0278	11.9656	0.0805667	0.936411	1	-5.18529
CASP3	0.0272867	8.32554	0.111919	0.911758	1	-5.18311
KDM2A	0.0271017	9.80212	0.167639	0.86818	1	-5.1775
RIPK1	0.0269133	7.99361	0.239013	0.812993	1	-5.16706
WDR5	-0.02689	8.28629	-0.341621	0.735416	1	-5.14566
NKG7	0.0268333	4.33383	1.0354	0.310134	1	-4.81123
APC	-0.026055	10.3687	-0.119303	0.905963	1	-5.1825
CD209	-0.0254417	4.97929	-0.0780312	0.938408	1	-5.18543
SLC10A6	-0.025345	4.35279	-0.505488	0.617528	1	-5.09607
NWD1	0.0252933	6.60368	0.0424978	0.966431	1	-5.18698
GPR84	-0.0252333	4.33592	-0.84228	0.407408	1	-4.9363
CHST8	0.02523	4.7691	0.135122	0.893569	1	-5.18105
FGF13	-0.0244583	6.61356	-0.0294412	0.97674	1	-5.18732
TOP2A	0.0243517	4.40316	0.241916	0.810767	1	-5.16655
DDX58	0.0243067	6.82396	0.170444	0.865997	1	-5.17716
CTSF	0.0242167	10.9226	0.252227	0.802874	1	-5.16472
MB21D1	0.0238767	5.16142	0.0903999	0.928671	1	-5.18468
CD36	-0.0229417	4.3461	-0.704223	0.487632	1	-5.011
IRF6	0.0227317	6.0837	0.0288698	0.977192	1	-5.18733
TP53BP2	0.0223317	9.39225	0.057338	0.95472	1	-5.18644
MDC1	0.0222467	8.14911	0.217832	0.829282	1	-5.17054
PRF1	-0.0221917	4.35104	-0.47312	0.640125	1	-5.10736
IGSF10	0.021925	4.33164	0.993414	0.329778	1	-4.84041
CCL5	-0.02187	4.46503	-0.116043	0.908521	1	-5.18277
ARID1A	-0.0211933	7.95777	-0.229682	0.820159	1	-5.16863
PLP1	0.02088	12.3547	0.036243	0.971369	1	-5.18716
TPSB2	0.0207083	4.41924	0.162818	0.871937	1	-5.17808
UQCRC2	0.0206333	11.4184	0.113666	0.910387	1	-5.18297
SESN1	0.0198917	6.78914	0.134452	0.894093	1	-5.18111
C5AR1	0.0182117	4.97161	0.0480048	0.962084	1	-5.1868
CHUK	0.0173417	9.31331	0.122091	0.903778	1	-5.18226
OPALIN	-0.01733	7.75411	-0.022842	0.981953	1	-5.18744
BAG3	-0.01654	10.2722	-0.0574422	0.954638	1	-5.18644
TNFSF13B	0.0164417	7.19391	0.0563272	0.955517	1	-5.18649
CTSS	0.0160717	8.31603	0.0462728	0.963451	1	-5.18686
ATG9A	-0.0144	10.1461	-0.149508	0.882321	1	-5.17957
SMARCA4	0.01429	10.0816	0.168617	0.867419	1	-5.17738
STX18	0.0127533	9.26795	0.106277	0.916188	1	-5.18356
MYD88	0.01258	7.15741	0.0794618	0.937281	1	-5.18535
HSPB1	0.01233	10.0488	0.0201567	0.984074	1	-5.18748
TNFSF4	0.0122517	6.87149	0.0462449	0.963473	1	-5.18686
APEX1	0.011775	8.3348	0.0623419	0.950773	1	-5.18623
KDM4C	-0.0116717	9.21246	-0.0287159	0.977313	1	-5.18733
SNCA	0.0116367	10.4077	0.0376167	0.970284	1	-5.18712
SFTPD	0.0115017	4.55585	0.0701702	0.944602	1	-5.18585
ULK1	0.0113233	8.17626	0.0733796	0.942073	1	-5.18569
NQO1	0.00997333	8.90269	0.0187847	0.985158	1	-5.1875
COTL1	0.00902333	8.92257	0.0289712	0.977112	1	-5.18733
H2AFX	0.00780167	8.83744	0.0666966	0.94734	1	-5.18603
SLAMF8	-0.007455	4.9165	-0.0188065	0.985141	1	-5.1875
CKS1B	0.00693833	8.2593	0.0502439	0.960317	1	-5.18672
RPS3	-0.00568333	12.2237	-0.0497842	0.96068	1	-5.18674
CASP2	-0.004985	7.22111	-0.037827	0.970118	1	-5.18711
LSR	0.00411167	6.67361	0.0118341	0.990649	1	-5.18758
XPNPEP1	0.00409333	8.55139	0.0391483	0.969075	1	-5.18708
IQSEC1	0.003965	10.2832	0.0190949	0.984913	1	-5.1875
STMN1	-0.00296667	12.0888	-0.00758175	0.994009	1	-5.18761
EOMES	-0.00214167	4.71618	-0.00983469	0.992229	1	-5.18759
PPFIA4	0.00168333	9.29155	0.00455016	0.996405	1	-5.18762
GRM3	-0.00157167	8.48108	-0.00336515	0.997341	1	-5.18763
IL1B	0.00152667	4.47405	0.00819254	0.993527	1	-5.18761
TNFRSF17	0.00117333	4.32711	0.0899884	0.928995	1	-5.18471
ATG14	0.00107667	8.22099	0.012834	0.989859	1	-5.18757
EPSTI1	-0.000593333	4.50636	-0.0028782	0.997726	1	-5.18763
BECN1	-0.000273333	9.63832	-0.0015606	0.998767	1	-5.18763
PROS1	5.83333e-05	6.87043	0.000146847	0.999884	1	-5.18763
BIK	1.15378e-15	4.3219	1.06919e-13	1	1	-5.18763
BLK	1.15378e-15	4.3219	1.06919e-13	1	1	-5.18763
CCL7	1.15378e-15	4.3219	1.06919e-13	1	1	-5.18763
CCR2	1.15378e-15	4.3219	1.06919e-13	1	1	-5.18763
CCR5	1.15378e-15	4.3219	1.06919e-13	1	1	-5.18763
CD200R	1.15378e-15	4.3219	1.06919e-13	1	1	-5.18763
CD244	1.15378e-15	4.3219	1.06919e-13	1	1	-5.18763
CD300LF	1.15378e-15	4.3219	1.06919e-13	1	1	-5.18763
CD3D	1.15378e-15	4.3219	1.06919e-13	1	1	-5.18763
CD3E	1.15378e-15	4.3219	1.06919e-13	1	1	-5.18763
CD3G	1.15378e-15	4.3219	1.06919e-13	1	1	-5.18763
CD70	1.15378e-15	4.3219	1.06919e-13	1	1	-5.18763
CEACAM3	1.15378e-15	4.3219	1.06919e-13	1	1	-5.18763
CPA3	1.15378e-15	4.3219	1.06919e-13	1	1	-5.18763
CRYBA4	1.15378e-15	4.3219	1.06919e-13	1	1	-5.18763
CSF2RB	1.15378e-15	4.3219	1.06919e-13	1	1	-5.18763
CTSE	1.15378e-15	4.3219	1.06919e-13	1	1	-5.18763
CTSW	1.15378e-15	4.3219	1.06919e-13	1	1	-5.18763
CXCL10	1.15378e-15	4.3219	1.06919e-13	1	1	-5.18763
CXCL9	1.15378e-15	4.3219	1.06919e-13	1	1	-5.18763
DUOXA1	1.15378e-15	4.3219	1.06919e-13	1	1	-5.18763
EXO1	1.15378e-15	4.3219	1.06919e-13	1	1	-5.18763
FCRLA	1.15378e-15	4.3219	1.06919e-13	1	1	-5.18763
FCRLB	1.15378e-15	4.3219	1.06919e-13	1	1	-5.18763
GZMA	1.15378e-15	4.3219	1.06919e-13	1	1	-5.18763
GZMB	1.15378e-15	4.3219	1.06919e-13	1	1	-5.18763
HCAR2	1.15378e-15	4.3219	1.06919e-13	1	1	-5.18763
HDC	1.15378e-15	4.3219	1.06919e-13	1	1	-5.18763
IL1A	1.15378e-15	4.3219	1.06919e-13	1	1	-5.18763
IL1RN	1.15378e-15	4.3219	1.06919e-13	1	1	-5.18763
IL21R	1.15378e-15	4.3219	1.06919e-13	1	1	-5.18763
IL27	1.15378e-15	4.3219	1.06919e-13	1	1	-5.18763
IRF4	1.15378e-15	4.3219	1.06919e-13	1	1	-5.18763
KIF2C	1.15378e-15	4.3219	1.06919e-13	1	1	-5.18763
KIR3DL1	1.15378e-15	4.3219	1.06919e-13	1	1	-5.18763
LCN2	1.15378e-15	4.3219	1.06919e-13	1	1	-5.18763
LY9	1.15378e-15	4.3219	1.06919e-13	1	1	-5.18763
MARCO	1.15378e-15	4.3219	1.06919e-13	1	1	-5.18763
MMP12	1.15378e-15	4.3219	1.06919e-13	1	1	-5.18763
MS4A1	1.15378e-15	4.3219	1.06919e-13	1	1	-5.18763
MS4A2	1.15378e-15	4.3219	1.06919e-13	1	1	-5.18763
NCR1	1.15378e-15	4.3219	1.06919e-13	1	1	-5.18763
NGF	1.15378e-15	4.3219	1.06919e-13	1	1	-5.18763
RAD51	1.15378e-15	4.3219	1.06919e-13	1	1	-5.18763
S1PR4	1.15378e-15	4.3219	1.06919e-13	1	1	-5.18763
SH2D1A	1.15378e-15	4.3219	1.06919e-13	1	1	-5.18763
SLAMF9	1.15378e-15	4.3219	1.06919e-13	1	1	-5.18763
SPIB	1.15378e-15	4.3219	1.06919e-13	1	1	-5.18763
TBX21	1.15378e-15	4.3219	1.06919e-13	1	1	-5.18763
TCL1A	1.15378e-15	4.3219	1.06919e-13	1	1	-5.18763
TNFRSF4	1.15378e-15	4.3219	1.06919e-13	1	1	-5.18763
TRAT1	1.15378e-15	4.3219	1.06919e-13	1	1	-5.18763
UTY	1.15378e-15	4.3219	1.06919e-13	1	1	-5.18763
XCL1	1.15378e-15	4.3219	1.06919e-13	1	1	-5.18763
ZBP1	1.15378e-15	4.3219	1.06919e-13	1	1	-5.18763
