# Supplementary material for: Genetic analysis of potential biomarkers and therapeutic targets in neuroinflammation from sporadic Creutzfeldt–Jakob disease
Source: Sci Rep. 2023 Aug 29;13:14122. doi: 10.1038/s41598-023-41066-9 (PMC10465546; doi:10.1038/s41598-023-41066-9)
Supplement: Supplementary file 5 — Supplementary Information 5. [file 41598_2023_41066_MOESM5_ESM.xlsx]

## Sheet: Sheet 1
id	logFC	AveExpr	t	P.Value	adj.P.Val	B
KDM5D	4.2569	7.3175	4.59242	0.000101204	0.0809633	0.51189
CD24	2.14041	6.69819	3.56639	0.00145151	0.38707	-1.32222
SERPINA3	1.48636	10.0766	1.68432	0.104237	1	-4.28519
SPP1	1.14009	11.4492	1.84291	0.0769163	1	-4.08509
NRGN	1.10207	9.53386	0.602518	0.552113	1	-5.23155
F3	1.02448	8.1024	1.27903	0.212324	1	-4.73158
MOG	0.972934	8.39964	1.46851	0.154109	1	-4.53519
MAG	0.937493	8.12509	1.57157	0.128293	1	-4.41917
TGFA	0.89857	5.97725	3.75992	0.000885145	0.354058	-0.976861
FPR1	0.898205	5.70107	1.88999	0.0700975	1	-4.02318
TUBB3	0.879078	5.31589	2.50276	0.0190275	1	-3.12894
ANAPC15	0.835966	6.22012	2.15066	0.0410958	1	-3.66158
SERPINF1	0.833253	7.95756	0.896561	0.378282	1	-5.05512
CCL2	0.830252	6.44189	1.40187	0.172925	1	-4.60682
OPALIN	0.803372	7.75411	0.991508	0.330689	1	-4.98438
LRRC3	-0.797636	4.70866	-2.64585	0.0137213	1	-2.90042
FABP5	0.771625	9.85627	3.06614	0.00505247	1	-2.19832
MYRF	0.767598	8.60447	1.2553	0.220674	1	-4.75456
TMEM144	0.737604	8.69913	1.39995	0.173495	1	-4.60885
GRIN2B	0.731317	7.03616	0.835712	0.411026	1	-5.09698
TBR1	0.700901	7.60625	0.554025	0.584354	1	-5.25426
GADD45A	0.690472	7.9806	1.29685	0.206216	1	-4.71408
FGL2	0.688774	7.23129	1.30209	0.204443	1	-4.70889
NEFL	0.679082	9.67672	0.788317	0.437728	1	-5.12768
TMEM100	0.678138	5.27283	1.9644	0.0603932	1	-3.92315
IL1RAP	0.662372	7.12679	1.24151	0.225637	1	-4.76774
FA2H	0.647677	7.11689	1.13505	0.266839	1	-4.86525
FCGR3A	0.644712	6.29681	1.02336	0.31568	1	-4.95919
POLE	-0.63875	8.20586	-1.31389	0.2005	1	-4.69715
S1PR5	0.636286	6.51864	1.03191	0.311734	1	-4.95231
LTC4S	-0.636103	8.15586	-1.65858	0.109368	1	-4.31641
SLC17A6	0.629989	4.98593	1.29515	0.206793	1	-4.71576
PLP1	0.628117	12.3547	1.02205	0.316291	1	-4.96025
CDC25A	-0.625252	5.25107	-1.95005	0.0621672	1	-3.94265
C4A	0.614907	9.17524	1.19923	0.241389	1	-4.80738
ATF3	0.600911	4.75356	1.77356	0.0879979	1	-4.17422
AIF1	0.600751	8.51686	1.1338	0.267352	1	-4.86635
HIST1H1D	-0.595677	8.26481	-1.59291	0.123417	1	-4.39436
PLLP	0.594405	7.58459	1.21733	0.234548	1	-4.79056
BLM	0.57897	6.09351	1.86763	0.0732679	1	-4.05272
MCM6	0.574309	7.48092	1.9046	0.0680922	1	-4.00376
LTA	-0.574046	5.30597	-1.42648	0.165775	1	-4.58069
CD163	0.560509	6.20084	0.824932	0.417008	1	-5.10411
SOCS3	0.556488	7.56118	0.901866	0.37551	1	-5.05134
BCAS1	0.554755	9.62123	0.842126	0.407492	1	-5.0927
TLR9	-0.554418	6.5632	-1.34812	0.189393	1	-4.6626
SERPING1	0.553507	8.61939	1.18219	0.247961	1	-4.82301
CX3CL1	0.535764	8.19954	0.784723	0.439795	1	-5.12994
LGMN	0.53492	8.869	1.19341	0.24362	1	-4.81274
SYN2	0.52417	10.4479	1.52777	0.138795	1	-4.46924
FOS	0.520124	9.00443	1.21146	0.236751	1	-4.79604
CYTIP	0.518756	5.07956	1.38557	0.177794	1	-4.62393
C3	0.514892	8.01138	0.986049	0.333309	1	-4.98862
IL13	0.514796	5.07549	1.38876	0.176834	1	-4.62059
FCGR2B	-0.512207	4.72523	-1.67001	0.107064	1	-4.30259
KDM5C	-0.51128	10.0316	-2.83837	0.00874031	1	-2.5839
PAK1	0.508928	11.2003	1.66321	0.10843	1	-4.31082
TNFRSF13C	-0.507706	5.29976	-1.70223	0.100789	1	-4.26326
C1QA	0.507088	7.47691	0.888638	0.382446	1	-5.06072
PILRB	-0.506003	11.3062	-1.65814	0.109457	1	-4.31694
CD74	0.505847	10.2239	0.949234	0.35135	1	-5.01668
CDKN1A	0.498397	8.65411	1.0811	0.289701	1	-4.91171
GJB1	0.49832	6.38274	1.05656	0.300551	1	-4.93218
PADI2	0.49758	7.47011	0.822831	0.41818	1	-5.10549
EGR1	0.492137	7.54882	1.35233	0.188059	1	-4.65829
GFAP	0.488092	15.7512	0.695003	0.493295	1	-5.18316
SNCA	0.484913	10.4077	1.50241	0.14519	1	-4.49773
CLIC4	0.484476	9.63811	1.20464	0.239326	1	-4.80237
CD44	0.48213	9.17825	0.704646	0.487373	1	-5.17774
GRM2	0.481995	6.72304	0.771575	0.447409	1	-5.13812
STMN1	0.480763	12.0888	1.15818	0.257448	1	-4.84471
ATP5PO	0.480421	11.7481	2.14443	0.04164	1	-3.67058
JAG1	0.477801	6.25716	1.29551	0.20667	1	-4.71541
SOX10	0.477779	6.97531	0.852553	0.401789	1	-5.08567
FSCN1	0.474991	9.17218	0.766102	0.450601	1	-5.14149
ITGAX	0.473368	7.84545	0.671957	0.507612	1	-5.19584
IFITM2	0.470858	9.27204	1.1047	0.279535	1	-4.89164
MAFF	0.469839	6.74361	0.820653	0.419397	1	-5.10692
NLRP3	0.469424	4.76799	1.85266	0.0754584	1	-4.07235
CIDEA	0.469211	4.65209	1.95351	0.0617357	1	-3.93796
PSMB8	0.46761	7.1828	1.08572	0.287692	1	-4.90782
TMEM88B	0.467591	4.91813	1.32743	0.196047	1	-4.68357
MSR1	0.466684	7.77834	0.611818	0.546038	1	-5.22699
ATP6V1A	0.464732	10.8338	1.55712	0.131683	1	-4.43581
HSD11B1	0.46231	7.23257	1.27676	0.213113	1	-4.7338
ENPP6	0.461527	4.90484	1.06897	0.29503	1	-4.92188
FAS	0.461518	5.76162	1.17721	0.249909	1	-4.82755
KDM6A	-0.460903	7.31401	-2.49068	0.0195534	1	-3.14795
SLC2A5	0.459061	6.64869	1.0195	0.317477	1	-4.96229
LDHA	0.455986	10.8171	1.58376	0.125489	1	-4.40503
SYP	0.455849	11.4914	1.40776	0.171194	1	-4.60061
MAFB	0.455311	6.8288	0.830666	0.413819	1	-5.10033
IFI30	0.454958	6.66886	0.816519	0.421714	1	-5.10962
C1QC	0.454443	8.13296	0.780225	0.442391	1	-5.13276
TIMP1	0.453641	8.6847	1.1405	0.264603	1	-4.86044
STAT1	0.448372	9.2965	1.51315	0.142452	1	-4.48571
CH25H	0.443295	5.04795	1.27487	0.213769	1	-4.73563
PRKAR2B	0.438563	9.16176	1.01685	0.318711	1	-4.9644
FCER1G	0.438439	7.95302	0.591527	0.559339	1	-5.23686
OSMR	0.434378	7.96205	1.07327	0.293134	1	-4.91829
BAG3	-0.429926	10.2722	-1.42521	0.166137	1	-4.58205
TNFSF13B	-0.429307	7.19391	-1.40224	0.172816	1	-4.60643
SLC17A7	0.428762	11.529	1.15615	0.258262	1	-4.84653
UGT8	0.42868	8.53209	1.03937	0.30832	1	-4.94626
MEF2C	0.426809	9.80916	0.569034	0.574277	1	-5.24743
LDLRAD3	-0.426369	8.4624	-1.23473	0.228109	1	-4.77417
MOBP	0.424734	10.3997	0.605747	0.55	1	-5.22997
LAMP2	0.423471	10.8118	1.19901	0.241473	1	-4.80758
DAPK1	0.42332	7.62537	0.742103	0.464759	1	-5.15599
UNG	-0.420793	6.08531	-0.888878	0.38232	1	-5.06055
PILRA	-0.420062	7.91553	-1.15586	0.258381	1	-4.84679
FKBP5	0.419776	9.02655	0.746811	0.461961	1	-5.15318
PNOC	0.41942	4.90549	1.01036	0.321751	1	-4.96957
CNP	0.41621	11.3564	0.803616	0.428995	1	-5.11796
SRGN	0.413845	9.34007	0.96459	0.343747	1	-5.0051
HELLS	-0.413496	7.2033	-0.684602	0.499728	1	-5.18894
RELB	0.411475	5.53508	1.15001	0.260737	1	-4.85201
GRIA1	0.410801	9.82251	1.56779	0.129171	1	-4.42353
FGF13	0.40461	6.61356	0.449312	0.656976	1	-5.29696
PTGS2	0.402034	4.7627	1.32302	0.197489	1	-4.68801
GBP2	0.401169	7.45707	0.720324	0.477832	1	-5.16876
AMIGO2	0.395251	6.66331	0.902766	0.375041	1	-5.0507
NOD1	0.394227	4.90208	1.69522	0.102128	1	-4.27187
CASP6	-0.393966	7.22855	-1.73159	0.0953453	1	-4.22694
TIMELESS	0.3902	5.53019	1.18547	0.246686	1	-4.82002
TMEM204	-0.389619	6.76451	-0.902956	0.374942	1	-5.05056
APEX1	0.387859	8.3348	2.03309	0.0525022	1	-3.8285
ERBB3	0.385393	5.29408	0.905064	0.373845	1	-5.04905
C1QB	0.383457	8.95218	0.608749	0.548039	1	-5.2285
KIT	0.383286	6.08071	0.679972	0.502607	1	-5.19148
RELN	-0.382087	9.75257	-0.358476	0.722918	1	-5.3269
TGM1	-0.381741	5.89629	-1.06146	0.29836	1	-4.92812
TUBB4A	0.380617	12.3881	0.836029	0.410851	1	-5.09677
RBFOX3	0.377833	9.69801	1.5569	0.131735	1	-4.43606
EMP1	0.377032	8.56788	0.631548	0.533264	1	-5.21708
IFITM3	0.374913	11.2807	0.744522	0.46332	1	-5.15455
PROS1	0.371234	6.87043	0.871391	0.391615	1	-5.07277
APP	0.371211	12.8052	1.4652	0.155003	1	-4.53881
RAB6B	0.370974	10.8045	0.978116	0.337142	1	-4.99475
DOT1L	-0.367718	4.96745	-1.23837	0.226781	1	-4.77073
AXL	0.366991	9.05928	0.736265	0.468242	1	-5.15945
ST8SIA6	-0.365855	5.97666	-0.871852	0.391368	1	-5.07245
PLXNB3	-0.361405	8.72528	-1.27032	0.21536	1	-4.74005
SLC1A3	0.359716	12.415	0.720697	0.477606	1	-5.16855
TLR2	0.359639	6.94417	0.65773	0.516564	1	-5.20346
ATM	-0.35923	10.4453	-1.67211	0.106645	1	-4.30005
ARC	0.357565	6.56731	0.495292	0.624606	1	-5.27928
EED	-0.357305	7.97176	-2.29847	0.0299346	1	-3.4436
ALDH1L1	0.356433	9.25915	0.8125	0.423973	1	-5.11223
LMNB1	-0.356208	9.04259	-0.808877	0.426017	1	-5.11457
C3AR1	0.356094	6.93532	0.675244	0.505556	1	-5.19406
UQCRC2	0.355612	11.4184	1.92527	0.065339	1	-3.97609
CD72	0.354053	4.57105	1.2766	0.213169	1	-4.73395
PTGER4	0.353721	4.57081	1.19036	0.244791	1	-4.81554
ATP5D	0.353407	11.3439	1.42103	0.167338	1	-4.58651
ATP5H	0.35221	10.4144	1.44283	0.161156	1	-4.56312
CDKN1C	0.350609	6.9134	0.743965	0.463651	1	-5.15488
HILPDA	0.348251	8.45904	0.906599	0.373048	1	-5.04795
MAL	0.347972	7.84914	0.567028	0.575619	1	-5.24835
HLA-E	0.346615	9.61255	0.817559	0.42113	1	-5.10894
ATP5G	0.343381	9.92573	1.38232	0.178778	1	-4.62732
OLIG2	0.342918	8.6049	0.712207	0.482757	1	-5.17343
BARD1	0.340367	5.90109	0.689297	0.496818	1	-5.18634
HPRT1	0.335512	9.98603	0.989974	0.331424	1	-4.98557
PTPRC	0.333716	5.46594	0.8297	0.414355	1	-5.10097
SLC6A1	0.333201	9.6425	0.622615	0.539028	1	-5.2216
IRAK3	-0.332682	5.48988	-0.875412	0.389465	1	-5.06998
PIK3CG	0.332444	5.22333	0.896714	0.378202	1	-5.05501
SOD2	0.331362	11.9656	0.896052	0.378548	1	-5.05548
NPL	0.326781	7.09424	0.822664	0.418273	1	-5.1056
MMP14	0.324386	5.0766	0.973611	0.339332	1	-4.99821
PLXDC2	0.324342	9.83424	0.679684	0.502786	1	-5.19164
SETD2	-0.324255	9.60387	-2.44424	0.0217015	1	-3.22054
GRM3	0.323672	8.48108	0.641941	0.526601	1	-5.21174
BBC3	-0.323288	5.36289	-1.04672	0.30498	1	-4.94026
NINJ2	0.322626	5.36953	0.726946	0.473834	1	-5.16492
TMEM173	0.321461	6.33253	0.724951	0.475036	1	-5.16608
ITGAM	-0.319527	6.11929	-0.856977	0.399385	1	-5.08266
PMP22	0.315047	9.4979	0.701219	0.489472	1	-5.17967
DDB2	0.312707	8.18874	1.47044	0.15359	1	-4.53308
BMI1	-0.309922	9.11898	-1.92192	0.0657782	1	-3.98058
JAM2	0.30916	8.87754	0.86374	0.395727	1	-5.07804
SLAMF8	-0.308955	4.9165	-0.723473	0.475928	1	-5.16694
IKBKE	0.307192	5.70042	0.753452	0.458031	1	-5.14919
ITGA6	0.304226	7.58042	0.588043	0.56164	1	-5.23852
CD19	-0.304125	4.41201	-1.60362	0.121028	1	-4.38181
ITGA7	0.303372	8.179	1.00606	0.323774	1	-4.97297
SYK	0.303341	5.7929	0.627786	0.535688	1	-5.21899
PPP3R1	0.30302	12.9021	1.13206	0.26807	1	-4.86788
PLA2G5	-0.30282	5.87733	-0.56046	0.580023	1	-5.25135
CIDEB	-0.302805	5.76241	-0.843825	0.40656	1	-5.09156
MAP3K1	-0.302557	7.55485	-2.06935	0.0487161	1	-3.77766
IRF3	0.29978	5.92842	1.00928	0.322255	1	-4.97041
NPNT	0.29807	5.14638	0.58417	0.564203	1	-5.24036
IGSF6	0.296471	5.47948	0.652111	0.520124	1	-5.20643
IL23	-0.293261	4.78002	-0.94544	0.353246	1	-5.01952
SUV39H2	-0.292824	8.43159	-0.903473	0.374672	1	-5.05019
ZNF367	0.292471	5.06976	1.23029	0.229739	1	-4.77837
TNFRSF25	-0.290832	10.0911	-0.751999	0.458889	1	-5.15006
SUZ12	-0.290722	9.38186	-1.48317	0.150199	1	-4.51908
IL12B	-0.290528	4.42183	-1.57154	0.128299	1	-4.4192
SETD1B	-0.289445	8.87807	-1.55796	0.131482	1	-4.43484
MGMT	0.287299	8.32361	1.17525	0.250677	1	-4.82933
CLCF1	-0.2866	4.40682	-1.60323	0.121114	1	-4.38227
TRAF2	-0.284996	7.88442	-1.19686	0.242292	1	-4.80956
BNIP3	0.283784	10.8403	1.08142	0.289561	1	-4.91144
LSR	-0.283632	6.67361	-0.758531	0.455039	1	-5.14611
PLEKHM1	-0.282736	8.9499	-1.30212	0.204433	1	-4.70886
CALR	0.282447	11.3043	1.44364	0.16093	1	-4.56225
MAP2K1	0.281056	9.37799	1.0379	0.308993	1	-4.94746
MYC	0.280267	6.954	0.711157	0.483397	1	-5.17403
ADAMTS16	0.280064	6.73141	0.340844	0.735994	1	-5.33195
CD84	0.277941	6.98946	0.531291	0.599783	1	-5.26427
ETS2	0.277425	10.094	0.652617	0.519803	1	-5.20616
MSN	0.277008	9.11918	0.690316	0.496188	1	-5.18578
CREM	0.276743	8.35827	0.945483	0.353224	1	-5.01949
FCGR1A	0.275111	7.95216	0.445363	0.659789	1	-5.2984
PTX3	0.274507	5.40236	0.812979	0.423704	1	-5.11192
CLSTN1	0.27427	13.1236	1.95165	0.0619674	1	-3.94048
IL6R	0.273066	7.04447	0.596192	0.556266	1	-5.23462
COX5B	0.271382	12.0712	0.930144	0.360959	1	-5.03085
PRKACB	0.269491	10.9375	1.05267	0.302298	1	-4.93539
DLG4	0.269351	10.7087	1.70658	0.0999668	1	-4.25791
GAL3ST1	0.267863	6.7315	0.509955	0.614438	1	-5.27329
MBD3	-0.267706	10.4214	-0.735269	0.468838	1	-5.16004
IL2RG	-0.266661	4.57154	-1.10296	0.280275	1	-4.89313
ATP5S	0.266286	8.23121	0.960595	0.345714	1	-5.00813
RSAD2	0.262597	5.63844	0.472799	0.640351	1	-5.28814
EZH1	-0.260855	9.60935	-1.08645	0.287373	1	-4.90719
CREB1	-0.260266	9.08964	-1.89039	0.0700421	1	-4.02265
PDPN	0.258736	7.22055	0.509034	0.615074	1	-5.27367
CD14	0.258375	8.38894	0.522759	0.605624	1	-5.26792
STEAP4	0.258184	4.64712	1.16404	0.255108	1	-4.83945
GBA	0.257589	8.44257	0.912622	0.36993	1	-5.04361
CCL3	-0.256855	5.4459	-0.447814	0.658043	1	-5.29751
NTHL1	0.256839	5.45299	0.741355	0.465205	1	-5.15643
IKBKB	-0.256331	8.25158	-0.81454	0.422825	1	-5.1109
PACSIN1	0.256158	11.7073	0.875854	0.389229	1	-5.06967
PRKACA	0.255803	11.6503	1.35926	0.185882	1	-4.65118
LGALS3	0.255024	9.88767	0.708212	0.485193	1	-5.17571
MFGE8	0.251944	8.80468	0.653396	0.519309	1	-5.20575
KDM2A	-0.251447	9.80212	-1.48886	0.148704	1	-4.51279
NRP2	0.251043	7.53872	0.489059	0.628951	1	-5.28178
TP73	-0.250811	5.43204	-0.465032	0.645828	1	-5.2911
HSPB1	-0.249791	10.0488	-0.376283	0.709798	1	-5.32156
CNTNAP2	0.24797	8.55192	0.64464	0.524878	1	-5.21034
S1PR3	-0.246037	6.78306	-0.522736	0.605639	1	-5.26793
FEN1	0.24432	6.7553	0.639792	0.527975	1	-5.21285
SMC1A	-0.243791	8.97616	-1.47598	0.152107	1	-4.527
LRRC25	0.24201	5.81394	0.454835	0.65305	1	-5.29492
PARP2	0.242003	8.47571	1.22152	0.232986	1	-4.78663
APOE	0.240605	13.0878	0.620796	0.540205	1	-5.22252
MPEG1	-0.240584	4.87426	-0.734264	0.46944	1	-5.16063
KLRB1	-0.239964	4.44861	-1.23513	0.227964	1	-4.7738
NFKBIE	-0.239884	7.28459	-1.38367	0.178369	1	-4.62591
RAC2	0.238353	5.34503	0.532708	0.598816	1	-5.26366
SPINT1	-0.238056	5.98947	-0.455372	0.652669	1	-5.29473
CRIP1	0.238041	6.61065	0.446997	0.658624	1	-5.2978
P2RX7	-0.236999	9.14019	-0.736359	0.468186	1	-5.15939
FANCC	-0.236384	5.98286	-0.402136	0.690912	1	-5.31334
TPD52	0.236145	8.89463	0.723162	0.476116	1	-5.16712
CHUK	-0.234481	9.31331	-1.5894	0.124208	1	-4.39846
LTBR	0.233742	6.29949	0.53496	0.59728	1	-5.26268
MVP	0.233223	8.74871	0.626473	0.536534	1	-5.21966
XPNPEP1	0.232989	8.55139	2.23843	0.0340867	1	-3.53319
PIK3R5	-0.232805	6.08597	-0.372745	0.712397	1	-5.32264
GRAP	-0.232312	5.6836	-0.484769	0.63195	1	-5.28348
SERPINE1	0.231863	4.86186	0.575937	0.569672	1	-5.24423
GADD45G	-0.231589	5.12013	-0.778455	0.443415	1	-5.13386
MCM5	-0.229834	5.81848	-0.757049	0.455911	1	-5.14701
S100B	0.227305	11.3723	0.605031	0.550468	1	-5.23033
TET1	-0.227166	7.18933	-0.720304	0.477844	1	-5.16878
SIGLEC8	-0.226566	5.55381	-0.413744	0.682497	1	-5.30947
IQSEC1	0.225766	10.2832	1.01912	0.31765	1	-4.96259
TMCC3	0.224272	6.82293	0.598717	0.554607	1	-5.2334
KCND1	-0.22357	6.17739	-0.53831	0.594999	1	-5.26122
SELL	0.223372	4.98316	0.752243	0.458745	1	-5.14992
PINK1	0.222415	10.4858	0.632344	0.532753	1	-5.21667
MCM2	0.22164	5.44788	0.662647	0.513461	1	-5.20085
CDC7	0.22114	8.25123	0.956764	0.347608	1	-5.01102
GRIN2A	0.220752	9.49958	0.886346	0.383657	1	-5.06234
ASB2	0.220681	5.10448	0.45078	0.655931	1	-5.29642
MAPT	0.218105	11.7645	0.841757	0.407695	1	-5.09295
FANCG	-0.218089	7.08719	-0.970153	0.34102	1	-5.00086
SDHB	0.217588	10.162	1.60854	0.119944	1	-4.37603
PMS2	0.217222	8.43509	1.30744	0.202649	1	-4.70358
SETD1A	-0.216725	7.65291	-1.15288	0.259577	1	-4.84945
CSF3R	0.216559	6.69776	0.387726	0.701414	1	-5.31799
TIE1	-0.216496	6.38283	-0.457618	0.651075	1	-5.29389
IL1B	0.216216	4.47405	1.09064	0.285561	1	-4.90365
GNLY	0.215816	4.47377	1.26767	0.216292	1	-4.74263
TYROBP	0.215491	8.27343	0.386627	0.702218	1	-5.31833
GRN	0.212671	9.12041	0.537563	0.595507	1	-5.26155
BCL2L2	0.21222	9.58918	0.742379	0.464595	1	-5.15582
E2F1	0.211737	5.6445	0.413605	0.682598	1	-5.30952
PRKAR1A	0.209166	10.6983	0.85735	0.399183	1	-5.08241
TLE3	-0.207188	9.29953	-0.717117	0.479775	1	-5.17062
AGT	-0.206354	10.8242	-0.9174	0.36747	1	-5.04015
TNFRSF1B	0.206045	6.81514	0.409301	0.685713	1	-5.31097
HRK	-0.205722	5.58327	-0.358556	0.722858	1	-5.32688
CD68	0.205424	7.34997	0.333785	0.741252	1	-5.33389
KDM4D	0.205227	4.79368	0.820275	0.419609	1	-5.10717
SHANK3	-0.204407	10.1682	-1.28092	0.211668	1	-4.72973
PLD2	0.204255	5.59972	0.629522	0.534569	1	-5.21811
CCL5	-0.203874	4.46503	-1.01349	0.320279	1	-4.96707
GSTM1	0.200967	6.3262	0.220557	0.827182	1	-5.35961
LINGO1	0.200662	9.01198	0.327027	0.746298	1	-5.33572
CLDN5	-0.200523	8.8897	-0.472442	0.640602	1	-5.28828
IL1RL2	0.199584	4.58735	0.883648	0.385085	1	-5.06423
XRCC6	0.198989	9.60967	1.01432	0.319891	1	-4.96641
BCL2	-0.197746	8.41037	-0.409737	0.685397	1	-5.31082
SUV39H1	-0.19733	6.24413	-0.84158	0.407792	1	-5.09307
FANCD2	0.197074	4.91198	0.827524	0.415564	1	-5.10241
KDM4B	-0.196598	9.84284	-0.958425	0.346786	1	-5.00977
WAS	0.19613	6.73549	0.438798	0.664478	1	-5.30076
S100A10	0.196088	8.46726	0.423399	0.675529	1	-5.30618
SOX4	-0.195851	7.49357	-0.652549	0.519846	1	-5.2062
KAT2A	-0.195701	9.93602	-0.626221	0.536697	1	-5.21978
CTSS	0.195686	8.31603	0.520442	0.607214	1	-5.2689
RTN4RL1	0.19553	7.24487	0.476809	0.63753	1	-5.28659
RALB	0.193909	9.34237	0.634287	0.531504	1	-5.21568
FADD	0.193189	5.10835	0.702902	0.48844	1	-5.17872
BIRC5	0.191345	5.34316	0.557598	0.581947	1	-5.25265
H2AFX	-0.19031	8.83744	-1.56456	0.129927	1	-4.42725
MAVS	-0.189824	8.69627	-0.817776	0.421009	1	-5.1088
ITGB5	-0.189391	9.0038	-0.484338	0.632252	1	-5.28365
HIRA	-0.18907	8.95526	-1.06496	0.296804	1	-4.92522
RNF8	-0.188172	9.86647	-1.97887	0.0586484	1	-3.90339
NCAPH	-0.187893	5.01367	-0.633017	0.53232	1	-5.21633
PLCG2	0.187657	5.45209	0.469708	0.642528	1	-5.28933
AARS	0.187513	11.0807	1.53994	0.135809	1	-4.45544
OGG1	-0.187496	7.25453	-1.01569	0.319254	1	-4.96533
TNFSF10	-0.187481	6.31048	-0.515298	0.610752	1	-5.27107
BAG4	0.18727	9.91471	1.56843	0.129023	1	-4.42279
SPHK1	0.186174	4.45291	0.827764	0.415431	1	-5.10225
ANXA1	0.186099	8.0663	0.382443	0.70528	1	-5.31965
BIRC3	-0.185953	5.41994	-0.378471	0.708192	1	-5.32088
CSK	-0.185872	9.30359	-0.861274	0.397058	1	-5.07973
EPCAM	-0.185688	4.37692	-1.59845	0.122176	1	-4.38788
IGF1	0.185605	4.68201	0.724245	0.475462	1	-5.16649
CYP27A1	0.185511	7.71311	0.464583	0.646145	1	-5.29128
EP300	-0.185338	9.85665	-0.984015	0.334289	1	-4.9902
ST3GAL6	0.184299	8.85323	1.15496	0.25874	1	-4.84759
LST1	0.184266	7.01908	0.414645	0.681845	1	-5.30917
DLX2	-0.183213	5.27649	-0.418778	0.67886	1	-5.30776
TP53	0.182988	6.92684	0.530359	0.60042	1	-5.26467
KAT2B	-0.182537	10.0016	-0.973658	0.33931	1	-4.99818
PTEN	-0.182143	11.1147	-0.746015	0.462433	1	-5.15365
HOMER1	0.182011	9.26574	1.03395	0.3108	1	-4.95066
MB21D1	-0.181886	5.16142	-0.637713	0.529307	1	-5.21392
OAS1	0.179907	6.78139	0.369989	0.714424	1	-5.32348
PIK3R1	0.179816	11.3938	0.386391	0.70239	1	-5.31841
MAPK10	0.179732	10.7552	0.521474	0.606505	1	-5.26846
INPP5D	0.178309	7.20249	0.377771	0.708705	1	-5.3211
ASB7	-0.178198	7.89809	-1.43512	0.163321	1	-4.57143
AKT2	-0.177549	9.98773	-1.10718	0.278481	1	-4.88951
PPP3CA	0.176689	10.6428	0.772108	0.447099	1	-5.13779
RAC1	0.176467	12.3786	0.799491	0.43134	1	-5.1206
BOLA2	-0.176407	4.74724	-0.674547	0.505992	1	-5.19444
MSH2	0.17623	9.08933	0.602295	0.552259	1	-5.23166
KMT2C	-0.175841	10.6819	-1.3384	0.192497	1	-4.67249
KMT2A	-0.174816	10.8835	-1.15637	0.258175	1	-4.84633
TNFSF8	-0.173646	4.40663	-1.24849	0.223116	1	-4.76109
IRF1	-0.172706	6.585	-0.496357	0.623865	1	-5.27885
TRIM47	0.172292	8.02199	0.521413	0.606547	1	-5.26849
RGL1	0.17098	8.93178	0.863228	0.396003	1	-5.07839
GRIA2	0.170803	11.9854	0.846398	0.405149	1	-5.08983
CD47	0.170797	10.4754	0.563077	0.578266	1	-5.25016
VAMP7	0.17024	8.70921	0.735446	0.468732	1	-5.15993
PTTG1	-0.168412	6.62366	-0.636168	0.530297	1	-5.21471
CLEC7A	0.168241	5.27977	0.396136	0.695277	1	-5.31529
VPS4B	0.165238	9.91194	1.22878	0.230295	1	-4.7798
TNFRSF10B	0.163791	5.27179	0.373788	0.711631	1	-5.32232
SFTPD	0.162287	4.55585	0.924769	0.363695	1	-5.03479
TBC1D4	-0.161824	8.63921	-0.826641	0.416056	1	-5.10299
GPR183	0.160968	4.56017	0.811723	0.424411	1	-5.11273
JUN	-0.160816	8.97077	-0.706192	0.486427	1	-5.17686
COL6A3	0.160661	4.57301	0.54228	0.592301	1	-5.25948
TMEM119	0.16018	6.41308	0.296555	0.769192	1	-5.3435
TNFRSF11B	-0.160047	5.00367	-0.434368	0.667649	1	-5.30234
ASH2L	0.160033	9.01434	0.977718	0.337335	1	-4.99506
PLD1	0.159191	6.14245	0.31072	0.758522	1	-5.33998
XIAP	0.158401	9.16809	1.03418	0.310694	1	-4.95048
CYCS	0.158012	8.10682	0.776023	0.444824	1	-5.13537
CASP1	0.15747	5.7359	0.427743	0.672404	1	-5.30467
LACC1	0.157338	6.65314	0.351723	0.727916	1	-5.32887
CREBBP	-0.156903	10.2627	-0.81708	0.421399	1	-5.10925
VAV1	0.156842	5.56537	0.326071	0.747013	1	-5.33598
MYD88	-0.156389	7.15741	-0.922563	0.364823	1	-5.0364
CNN2	-0.15593	6.3825	-0.445818	0.659465	1	-5.29823
MAP3K14	-0.155713	8.02164	-0.507807	0.615923	1	-5.27418
RAD51B	0.155256	6.73017	0.447436	0.658312	1	-5.29764
TNFRSF1A	0.15503	8.95957	0.346551	0.731752	1	-5.33034
IRAK1	0.154758	8.1655	0.378516	0.708158	1	-5.32087
TLR7	-0.154227	4.90291	-0.384769	0.703577	1	-5.31892
BCL2L11	0.153818	4.69603	0.777406	0.444022	1	-5.13451
SALL1	0.153689	6.41845	0.282019	0.780189	1	-5.34695
IKBKG	0.153631	7.87955	0.915592	0.368399	1	-5.04146
IL4	-0.153538	4.90193	-0.436465	0.666147	1	-5.3016
HDAC6	-0.153497	7.0984	-0.835233	0.41129	1	-5.0973
LMNA	0.153455	9.51767	0.723437	0.47595	1	-5.16696
LIG1	-0.153213	5.5021	-0.424838	0.674493	1	-5.30568
VPS4A	0.15168	10.0748	0.942082	0.35493	1	-5.02202
EMCN	0.151492	6.33256	0.402599	0.690575	1	-5.31319
IRAK4	-0.151216	5.66833	-0.484592	0.632073	1	-5.28355
FDXR	-0.15113	6.51934	-0.545124	0.590372	1	-5.25823
IL12A	-0.15108	4.88636	-0.489981	0.628308	1	-5.28141
AK1	-0.150991	10.0573	-1.02212	0.316258	1	-4.96019
NFKB2	0.150807	6.73881	0.299905	0.766664	1	-5.34268
MERTK	-0.150789	9.09219	-0.316757	0.753989	1	-5.33843
BAK1	-0.150595	8.28296	-0.549306	0.587541	1	-5.25637
RPL28	0.1505	12.6174	0.600813	0.553231	1	-5.23238
IFNAR2	-0.148835	9.07595	-0.935964	0.358011	1	-5.02656
ATG3	0.147589	8.9219	0.804544	0.428469	1	-5.11736
KLRD1	-0.146299	4.50701	-0.730937	0.471435	1	-5.16258
PLA2G4A	0.145394	5.02145	0.409823	0.685335	1	-5.31079
RPL36AL	-0.145189	8.94159	-0.666237	0.511201	1	-5.19892
NCOR2	-0.145164	10.7392	-1.2949	0.206878	1	-4.71601
HDAC4	-0.145144	9.22587	-0.419321	0.678469	1	-5.30758
BTK	-0.144261	4.64783	-0.548963	0.587773	1	-5.25652
HPGDS	0.143843	5.72535	0.34495	0.732942	1	-5.3308
SETDB1	-0.143401	8.83976	-0.932669	0.359678	1	-5.02899
GCLC	0.143389	8.6412	0.554155	0.584267	1	-5.2542
EPG5	-0.143141	8.4435	-1.02696	0.314017	1	-4.95631
BRD2	-0.142199	10.6606	-1.19329	0.243665	1	-4.81285
SLCO2B1	0.141893	8.86843	0.28425	0.778499	1	-5.34643
SMARCA4	-0.141391	10.0816	-1.60747	0.120179	1	-4.37729
PSEN2	-0.141155	8.09522	-0.72429	0.475435	1	-5.16646
ABCC3	0.140526	4.42079	0.94341	0.354263	1	-5.02103
CHEK1	0.140182	4.9594	0.51433	0.611419	1	-5.27147
CCNG2	-0.139744	10.2025	-0.416104	0.680791	1	-5.30868
DOCK1	0.139575	9.01134	0.280677	0.781207	1	-5.34726
CASP8	0.139484	5.56149	0.311357	0.758043	1	-5.33982
DLX1	0.138784	5.79456	0.232981	0.817623	1	-5.3573
NLGN2	0.138751	9.20795	0.918718	0.366793	1	-5.0392
TPSB2	0.138321	4.41924	1.01885	0.31778	1	-4.96281
CST7	-0.13806	4.41676	-0.985688	0.333483	1	-4.9889
NWD1	-0.136803	6.60368	-0.211401	0.834243	1	-5.36124
FAM104A	-0.135532	7.38453	-1.28652	0.209739	1	-4.72424
IFIH1	0.135432	6.06957	0.302285	0.764869	1	-5.3421
TMEM37	-0.135376	4.45075	-0.848705	0.403888	1	-5.08827
BNIP3L	0.135239	10.4937	1.08446	0.288237	1	-4.90888
VIM	0.135159	10.7819	0.200462	0.842699	1	-5.36309
RELA	-0.134351	8.39468	-0.591037	0.559662	1	-5.2371
IGF1R	-0.134178	8.4043	-0.765652	0.450864	1	-5.14177
PRKCE	0.13337	10.676	0.674215	0.506199	1	-5.19462
LOX	0.133005	4.5112	0.909688	0.371447	1	-5.04573
TSPAN18	-0.132945	6.28043	-0.159149	0.874797	1	-5.36919
SRXN1	-0.132784	9.43142	-0.531789	0.599443	1	-5.26405
CNOT10	0.132417	8.23011	1.07657	0.291684	1	-4.91553
EHMT2	-0.132364	8.93943	-1.08721	0.287042	1	-4.90655
HUS1	-0.131405	9.75843	-1.45176	0.158677	1	-4.55345
ATR	0.13122	8.58278	1.33647	0.193118	1	-4.67444
TBP	-0.130381	8.55026	-0.818358	0.420682	1	-5.10842
STX18	-0.130349	9.26795	-1.01788	0.318228	1	-4.96358
CSF1R	0.130093	5.55836	0.284137	0.778584	1	-5.34646
CHST8	0.129742	4.7691	0.643419	0.525657	1	-5.21097
PTPN6	-0.129347	6.47608	-0.321857	0.750166	1	-5.3371
EOMES	-0.129324	4.71618	-0.54892	0.587802	1	-5.25654
GSN	0.129137	10.955	0.371969	0.712968	1	-5.32288
LYN	-0.128791	7.90374	-0.54304	0.591785	1	-5.25915
PECAM1	0.12807	9.07425	0.344767	0.733078	1	-5.33085
SLFN11	-0.126003	6.76462	-0.374473	0.711127	1	-5.32211
LILRB4	0.125597	7.02403	0.190372	0.850515	1	-5.3647
EBI3	0.124338	6.03996	0.234928	0.816128	1	-5.35693
TRADD	0.123361	5.51966	0.273551	0.786618	1	-5.34888
SUPT7L	0.123149	8.30625	1.33295	0.194255	1	-4.67801
DUSP7	-0.121643	8.86377	-0.316775	0.753976	1	-5.33842
CHEK2	0.121494	4.53553	0.715627	0.480678	1	-5.17147
NRM	0.12098	5.47976	0.400052	0.692427	1	-5.31402
TMEM206	-0.120537	7.53528	-0.688707	0.497183	1	-5.18667
CSF1	0.120317	6.99989	0.393129	0.697469	1	-5.31626
SOX9	0.119527	10.0254	0.287678	0.775902	1	-5.34563
PPP3CB	0.118842	11.2636	1.04087	0.307636	1	-4.94504
ABCC8	-0.118555	9.53602	-0.433654	0.668161	1	-5.30259
ISLR2	0.118033	6.08319	0.177653	0.860389	1	-5.36663
CD109	0.117611	4.40466	1.08802	0.286694	1	-4.90587
MTO1	-0.117366	8.2805	-0.712417	0.48263	1	-5.17331
HAT1	-0.11698	8.79262	-0.641031	0.527183	1	-5.21221
HPS4	-0.11626	7.7007	-0.570575	0.573247	1	-5.24672
PIK3CB	0.116053	8.75893	0.886196	0.383736	1	-5.06244
IL10	-0.11575	4.3562	-1.58569	0.125048	1	-4.40277
TARBP2	-0.115484	7.6688	-0.383153	0.70476	1	-5.31943
TOP2A	0.115479	4.40316	1.07648	0.291722	1	-4.9156
RPS10	-0.115265	9.4875	-0.381461	0.706	1	-5.31995
PRKCQ	0.115191	5.42425	0.26748	0.791236	1	-5.35022
RPS2	0.114309	11.9658	0.413501	0.682673	1	-5.30956
CYBB	0.113892	7.6393	0.227694	0.821687	1	-5.3583
COTL1	0.11318	8.92257	0.334654	0.740604	1	-5.33366
MRE11	-0.112176	8.04101	-0.613714	0.544803	1	-5.22605
S100A12	-0.111903	4.7445	-0.325846	0.747182	1	-5.33604
APC	0.11173	10.3687	0.472037	0.640887	1	-5.28843
SMARCD1	0.111049	9.04887	1.64312	0.112548	1	-4.33498
IGF2R	0.110664	8.26884	0.785479	0.43936	1	-5.12947
KDM3A	-0.109677	9.32621	-0.921756	0.365235	1	-5.03699
RAG1	0.109542	4.39899	1.13111	0.268463	1	-4.86871
ATG9A	-0.109486	10.1461	-1.06701	0.295896	1	-4.92351
NCOR1	-0.109289	10.4126	-1.16592	0.254364	1	-4.83777
TCIRG1	-0.10917	7.59259	-0.211961	0.833811	1	-5.36114
ATP6V0E1	-0.109083	9.32156	-0.396313	0.695148	1	-5.31524
TNF	0.108837	4.39849	0.938801	0.35658	1	-5.02445
BCL10	-0.108318	9.05383	-0.714478	0.481376	1	-5.17213
NFKBIA	-0.108055	10.2368	-0.4113	0.684265	1	-5.3103
CYP7B1	0.107598	7.16363	0.347322	0.73118	1	-5.33012
SQSTM1	-0.106993	11.1023	-0.623765	0.538284	1	-5.22102
IRF7	-0.10632	6.66011	-0.261085	0.79611	1	-5.35161
CASP4	0.106301	6.21573	0.258655	0.797963	1	-5.35212
KDM5A	-0.106029	9.23264	-0.887981	0.382793	1	-5.06119
GPR62	0.105411	5.97888	0.257571	0.798791	1	-5.35235
TREM2	-0.105092	5.6117	-0.207721	0.837086	1	-5.36187
BLNK	0.104922	5.4184	0.237317	0.814294	1	-5.35646
TLR4	-0.104686	7.88761	-0.210749	0.834746	1	-5.36135
NOSTRIN	0.104212	6.95706	0.244683	0.808647	1	-5.35501
SESN2	-0.102901	7.26053	-0.357348	0.723752	1	-5.32723
MAP2K4	0.102222	10.5477	0.520987	0.60684	1	-5.26867
RAD50	0.102211	7.83423	0.646798	0.523502	1	-5.20921
ITGAV	0.102136	10.5382	0.574943	0.570333	1	-5.24469
MAP1LC3A	0.101816	11.5101	0.556055	0.582986	1	-5.25335
TMEM64	-0.101359	6.30675	-0.427702	0.672433	1	-5.30468
LAMP1	0.101044	10.2045	0.456688	0.651735	1	-5.29424
BOK	-0.100988	8.81916	-0.372653	0.712465	1	-5.32267
NGFR	0.100884	7.01033	0.235193	0.815925	1	-5.35688
SIN3A	0.100768	8.60891	0.839182	0.409112	1	-5.09467
CTSF	0.100724	10.9226	0.980692	0.335894	1	-4.99277
OPTN	0.100539	11.223	0.353683	0.726464	1	-5.3283
IRF2	-0.099923	8.1775	-0.698302	0.491264	1	-5.18132
IRF8	0.0995796	6.28524	0.217277	0.829709	1	-5.3602
CD8B	-0.0983197	4.55684	-0.377103	0.709195	1	-5.3213
CHN2	-0.0982599	9.80057	-0.15838	0.875397	1	-5.36929
FGD2	0.0977191	4.66588	0.346116	0.732076	1	-5.33047
KDM2B	-0.0975566	9.11337	-0.639258	0.528317	1	-5.21312
CP	-0.0973579	8.08029	-0.181421	0.857461	1	-5.36607
HDAC1	0.097127	7.71881	0.246284	0.80742	1	-5.35469
PRKAR2A	-0.0968888	7.82158	-0.82299	0.418091	1	-5.10539
CKS1B	0.0967079	8.2593	0.648758	0.522255	1	-5.20819
NFE2L2	-0.0964539	9.262	-0.672288	0.507405	1	-5.19566
BRD4	-0.0962368	11.4148	-0.667165	0.510618	1	-5.19843
PRNP	0.0957368	13.1004	0.599105	0.554352	1	-5.23321
CD86	-0.0953026	4.81379	-0.31715	0.753694	1	-5.33833
PRDX1	0.0951184	12.3862	0.348616	0.73022	1	-5.32976
MPG	0.0950612	8.69761	0.334703	0.740568	1	-5.33364
TRAF1	-0.0940388	6.75114	-0.387458	0.70161	1	-5.31807
DNA2	0.0937763	7.81734	0.415517	0.681215	1	-5.30887
IFNAR1	0.0933934	9.622	0.58436	0.564077	1	-5.24027
FYN	-0.0927368	10.9407	-0.371776	0.713109	1	-5.32293
EZH2	-0.0923079	4.47659	-0.825805	0.416521	1	-5.10354
TRAF3	0.0921388	9.15853	0.740825	0.46552	1	-5.15675
HIF1A	0.0917303	10.9179	0.721638	0.477037	1	-5.168
BCL2A1	-0.0898316	4.46789	-0.561003	0.579658	1	-5.25111
SMARCA5	-0.0894579	10.3155	-0.91273	0.369875	1	-5.04353
LAIR1	0.0891197	6.83399	0.144323	0.886372	1	-5.37103
C4orf14 (NOA1)	0.088852	8.80836	1.28351	0.210774	1	-4.72719
KDM4A	-0.0880533	8.42847	-0.765435	0.450991	1	-5.1419
CCL4	0.0876691	5.46476	0.169869	0.866444	1	-5.36774
NCF1	-0.0867461	4.76998	-0.252335	0.802791	1	-5.35345
EPSTI1	-0.086648	4.50636	-0.387377	0.701669	1	-5.3181
TNFRSF12A	0.0864671	4.91822	0.223283	0.825082	1	-5.35912
IL3	0.0863421	4.38266	0.881973	0.385973	1	-5.0654
LFNG	-0.0863164	7.1571	-0.316363	0.754284	1	-5.33853
CAMK4	0.0858224	9.34312	0.162006	0.872569	1	-5.36881
SLC44A1	0.0851947	9.16635	0.300974	0.765858	1	-5.34242
GRIA4	0.0845612	10.9299	0.205365	0.838906	1	-5.36227
BECN1	0.0840461	9.63832	0.442643	0.66173	1	-5.29938
SIGLEC1	0.0811467	5.03764	0.177565	0.860457	1	-5.36664
CDK20	0.0809322	6.10801	0.256363	0.799713	1	-5.35261
TNFSF12	-0.0803724	7.50157	-0.18844	0.852013	1	-5.365
IL15RA	0.0800704	5.18153	0.200489	0.842678	1	-5.36308
C6	-0.0798441	4.46653	-0.574563	0.570586	1	-5.24487
ESAM	-0.0772658	8.32238	-0.228272	0.821242	1	-5.35819
HMOX1	0.0759829	7.19274	0.136016	0.89287	1	-5.37199
LRG1	-0.0753724	4.36979	-1.00462	0.324452	1	-4.9741
BIRC2	-0.0751276	9.18681	-0.69851	0.491136	1	-5.1812
IL1R2	0.0747822	4.66094	0.254143	0.801409	1	-5.35307
NLGN1	0.0744296	9.48439	0.758167	0.455253	1	-5.14633
TRAF6	0.074225	8.47901	0.449051	0.657162	1	-5.29705
FOXP3	0.0726822	4.39826	0.516798	0.60972	1	-5.27044
C5AR1	0.0719868	4.97161	0.174468	0.862866	1	-5.36709
CALCOCO2	-0.0713671	9.3514	-0.325502	0.747439	1	-5.33613
DNMT3B	0.0711842	4.72819	0.334679	0.740585	1	-5.33365
KDM3B	-0.0711434	9.12991	-0.571645	0.572533	1	-5.24622
DICER1	-0.0708526	9.09784	-0.406316	0.687877	1	-5.31196
NBN	0.0701783	9.56802	0.533426	0.598326	1	-5.26335
RAB7A	0.0700033	10.1156	0.243956	0.809203	1	-5.35515
NQO1	-0.0698553	8.90269	-0.120941	0.904679	1	-5.37358
ATG7	0.0690382	9.14841	0.484309	0.632271	1	-5.28366
PPP3R2	0.0688158	4.37033	0.720755	0.477571	1	-5.16852
PIK3R2	-0.0686592	9.78876	-0.155862	0.87736	1	-5.36961
WDR5	-0.0684217	8.28629	-0.806998	0.427079	1	-5.11578
KCNJ10	0.0683789	7.58542	0.10722	0.915448	1	-5.37487
TGFB1	0.0680007	8.74991	0.117867	0.90709	1	-5.37389
CASS4	-0.0677783	4.83107	-0.227985	0.821463	1	-5.35825
MDC1	-0.0677559	8.14911	-0.613538	0.544918	1	-5.22614
ICAM2	0.0677224	7.42918	0.17112	0.865471	1	-5.36756
TXNRD1	-0.067052	9.17598	-0.44131	0.662682	1	-5.29986
GPR34	0.0668724	7.50963	0.124484	0.901902	1	-5.37323
ERCC2	0.0665217	6.81087	0.365292	0.717885	1	-5.32489
MDM2	-0.0663546	8.93812	-0.373336	0.711962	1	-5.32246
RAD17	0.0654033	7.28854	0.431752	0.669525	1	-5.30326
GUSB	-0.0651691	9.02728	-0.445097	0.659979	1	-5.2985
OSGIN1	0.0650803	5.85802	0.128075	0.899087	1	-5.37285
TTR	0.0648789	4.36756	0.645685	0.524212	1	-5.20979
TOPBP1	0.0647566	8.03464	0.522875	0.605544	1	-5.26787
AMBRA1	0.063925	7.66226	0.388966	0.700508	1	-5.31759
PSEN1	-0.0635447	8.71703	-0.33209	0.742517	1	-5.33436
TRPM4	0.0632947	6.58504	0.19426	0.847501	1	-5.36409
HMGB1	-0.0629164	8.38726	-0.257974	0.798483	1	-5.35227
EEF2K	0.0621296	8.91703	0.200466	0.842695	1	-5.36308
B3GNT5	-0.0613026	6.36491	-0.159077	0.874853	1	-5.3692
LARS	-0.0604605	10.4837	-0.886727	0.383455	1	-5.06207
RAD1	0.0601072	7.70919	0.368104	0.715812	1	-5.32404
BRCA1	-0.0597158	5.52568	-0.17223	0.864607	1	-5.36741
PPFIA4	-0.0594914	9.29155	-0.147837	0.883626	1	-5.37061
DOCK2	0.0593599	6.54826	0.104232	0.917795	1	-5.37513
TGM2	-0.0589895	8.40119	-0.132798	0.895388	1	-5.37235
ADRA2A	-0.0589638	5.98764	-0.121819	0.903991	1	-5.3735
KCNK13	0.0574901	5.14042	0.144676	0.886096	1	-5.37099
IL3RA	0.0558059	4.81843	0.206325	0.838164	1	-5.36211
BCL2L1	-0.0557026	10.0192	-0.220895	0.826921	1	-5.35955
PARP1	0.0555434	9.75091	0.321642	0.750328	1	-5.33715
MBD2	-0.0546934	9.46394	-0.547029	0.589081	1	-5.25738
TGFBR1	-0.0546197	8.85989	-0.222999	0.825301	1	-5.35917
BID	-0.0545217	8.60107	-0.431692	0.669568	1	-5.30329
CD6	-0.0544697	4.53134	-0.287876	0.775753	1	-5.34558
PIK3CD	-0.0535803	7.74807	-0.199943	0.8431	1	-5.36317
MYORG	-0.0526651	8.90665	-0.096267	0.924056	1	-5.37579
PTGER2	0.0526316	4.35894	0.643395	0.525672	1	-5.21098
PTMS	0.0526053	11.1475	0.398885	0.693275	1	-5.3144
DNMT1	-0.0525553	8.04477	-0.215303	0.831232	1	-5.36055
NFKB1	0.0507697	5.18755	0.213851	0.832353	1	-5.36081
CD33	0.0507105	4.35759	0.642882	0.526	1	-5.21125
FASLG	0.0507105	4.35759	0.642882	0.526	1	-5.21125
ASPH	-0.0500263	11.5803	-0.344731	0.733104	1	-5.33086
KDM5B	-0.0497967	7.57897	-0.332142	0.742478	1	-5.33434
CD83	0.0490158	9.07879	0.257926	0.79852	1	-5.35228
FCAR	0.0487368	4.3562	0.642291	0.526377	1	-5.21156
MAPK14	0.0483467	10.0523	0.215162	0.831341	1	-5.36058
TNFSF4	0.0467138	6.87149	0.162109	0.872489	1	-5.3688
BIN1	0.0448289	10.9933	0.199973	0.843077	1	-5.36317
KDM1B	-0.044425	7.50816	-0.342745	0.73458	1	-5.33142
PYCARD	0.0443796	5.00059	0.14577	0.885241	1	-5.37086
SLC10A6	0.0438947	4.35279	0.810609	0.425039	1	-5.11345
BAX	0.0426757	8.97172	0.179509	0.858947	1	-5.36635
RPL29	0.0418026	11.2047	0.229191	0.820536	1	-5.35802
EIF1	0.0414671	12.9886	0.253096	0.802209	1	-5.35329
PRF1	0.0414053	4.35104	0.818043	0.420859	1	-5.10862
LTB	0.0405158	4.35041	0.763077	0.452371	1	-5.14334
OLFML3	-0.0391276	6.57514	-0.0764201	0.939677	1	-5.3772
COA5	0.0389941	9.30708	0.186731	0.853339	1	-5.36527
CD8A	0.0388842	5.53916	0.113645	0.910403	1	-5.37429
JARID2	-0.0367099	7.87203	-0.152686	0.879839	1	-5.37001
MR1	0.0356895	4.34701	0.635711	0.53059	1	-5.21495
TREM1	0.0356895	4.34701	0.635711	0.53059	1	-5.21495
KLRK1	0.0355079	4.45784	0.261527	0.795772	1	-5.35151
ABL1	-0.0351118	8.26037	-0.132323	0.89576	1	-5.3724
ATP5J2	-0.035023	9.51297	-0.122826	0.903202	1	-5.37339
CX3CR1	0.0349895	6.84012	0.0567179	0.955209	1	-5.37827
RPA1	-0.0345822	8.03825	-0.260884	0.796263	1	-5.35165
CD36	0.0343947	4.3461	0.978484	0.336964	1	-4.99447
CLN3	-0.0338289	6.42514	-0.165025	0.870216	1	-5.3684
CFLAR	0.0332901	7.96269	0.097377	0.923183	1	-5.3757
PLEKHB1	-0.0332566	11.4172	-0.0604533	0.952263	1	-5.37809
ENTPD2	-0.0309717	5.62259	-0.0610296	0.951808	1	-5.37807
RHOA	0.030952	8.08142	0.0828801	0.93459	1	-5.37677
BRAF	0.0308204	10.2663	0.165807	0.869608	1	-5.3683
KDM1A	-0.0305697	8.49256	-0.189137	0.851473	1	-5.3649
LAG3	-0.0295033	4.44333	-0.225427	0.823431	1	-5.35872
PEX14	0.0284855	7.03507	0.0771448	0.939106	1	-5.37715
SUMO1	-0.0283875	7.95151	-0.109694	0.913505	1	-5.37465
RB1CC1	0.0283625	9.5511	0.130102	0.897499	1	-5.37264
CD209	0.0281263	4.97929	0.0792732	0.93743	1	-5.37701
RPS3	0.027875	12.2237	0.224589	0.824076	1	-5.35888
DST	0.0278224	10.7437	0.178339	0.859856	1	-5.36653
PRKDC	0.0270697	9.88677	0.154812	0.87818	1	-5.36975
CASP2	-0.0267533	7.22111	-0.186672	0.853385	1	-5.36528
IL1R1	0.0264908	5.40307	0.0703528	0.944458	1	-5.37756
PIK3CA	0.0262974	9.20206	0.334455	0.740753	1	-5.33371
CCDC127	-0.0259724	8.81095	-0.237061	0.81449	1	-5.35651
GDPD2	0.0258099	6.0459	0.0472376	0.962689	1	-5.37868
RPL9	-0.0256382	12.0653	-0.108631	0.914339	1	-5.37475
RRM2	0.0255526	4.33988	0.62283	0.538889	1	-5.22149
FBLN5	-0.0252164	5.07419	-0.0741762	0.941445	1	-5.37733
KDM4C	-0.0251039	9.21246	-0.0567598	0.955176	1	-5.37827
SIRT1	-0.0249829	9.00094	-0.131649	0.896288	1	-5.37247
AKT1	-0.0248763	9.36464	-0.116644	0.90805	1	-5.374
CSNK2A2	0.0247526	7.26592	0.179081	0.859279	1	-5.36642
MYCT1	0.0244763	5.50437	0.0570846	0.95492	1	-5.37826
MAPK12	-0.0238572	7.00687	-0.163258	0.871593	1	-5.36864
DLG1	-0.0233158	11.5236	-0.230836	0.819272	1	-5.35771
CASP7	-0.0228	6.75656	-0.0572893	0.954758	1	-5.37825
ARHGAP24	0.0227493	6.0963	0.0406977	0.967852	1	-5.37892
AGO4	0.0213638	8.2083	0.203305	0.840499	1	-5.36261
BDNF	0.0199507	6.22965	0.0367918	0.970936	1	-5.37904
GPR84	0.0199211	4.33592	0.606921	0.549232	1	-5.2294
IRF6	-0.0198112	6.0837	-0.0231212	0.981732	1	-5.37938
TRPA1	-0.0195704	4.83514	-0.0515029	0.959323	1	-5.37851
NPTX1	-0.0187355	10.7881	-0.0425243	0.96641	1	-5.37885
CD40	-0.0184743	6.64374	-0.0554232	0.95623	1	-5.37833
RPS21	-0.0183421	12.3126	-0.111192	0.912329	1	-5.37451
RPS9	0.0179447	10.4894	0.0618566	0.951156	1	-5.37802
ULK1	-0.0178566	8.17626	-0.106349	0.916132	1	-5.37495
NKG7	0.0169474	4.33383	0.592552	0.558663	1	-5.23637
VEGFA	-0.0165092	9.44271	-0.0599887	0.952629	1	-5.37812
CASP9	-0.0161138	8.30945	-0.130826	0.896932	1	-5.37256
EGFR	0.0154605	7.01233	0.0392008	0.969033	1	-5.37897
FLT1	-0.0148875	10.2272	-0.0519477	0.958972	1	-5.37849
IL10RB	-0.0147763	7.37415	-0.0771228	0.939124	1	-5.37715
IGSF10	0.0138474	4.33164	0.569048	0.574268	1	-5.24742
MS4A4A	-0.0134849	5.69405	-0.0267867	0.978837	1	-5.3793
RIPK1	-0.0130526	7.99361	-0.106426	0.916072	1	-5.37494
CASP3	0.0129184	8.32554	0.0486817	0.96155	1	-5.37862
RAPGEF3	0.0125434	8.19705	0.0198545	0.984313	1	-5.37944
DDX58	-0.0121316	6.82396	-0.0781381	0.938324	1	-5.37709
SLC2A1	0.0116493	7.22639	0.0319608	0.97475	1	-5.37918
TMC7	-0.0113158	7.75934	-0.0393609	0.968907	1	-5.37896
CD69	0.0111211	4.33853	0.334197	0.740945	1	-5.33378
PCNA	0.0106526	6.1735	0.0342247	0.972963	1	-5.37912
TADA2B	0.0102855	9.17366	0.119669	0.905677	1	-5.37371
SESN1	0.00980987	6.78914	0.0609149	0.951899	1	-5.37807
IRAK2	-0.0098	6.8434	-0.0476356	0.962375	1	-5.37866
TFG	-0.00965987	8.98871	-0.0978551	0.922807	1	-5.37566
GNA15	0.00936184	5.08536	0.0248308	0.980382	1	-5.37934
DAB2	0.00886711	8.30801	0.0278196	0.978021	1	-5.37928
PTGER3	0.00841184	5.43814	0.0149174	0.988213	1	-5.37951
HDAC2	-0.00819145	8.43685	-0.0257809	0.979631	1	-5.37932
P2RY12	-0.00779671	7.71143	-0.013219	0.989555	1	-5.37953
DNMT3A	-0.00773289	8.92023	-0.0517116	0.959159	1	-5.3785
RAD51C	0.00748289	8.64434	0.0400176	0.968389	1	-5.37894
TFAM	-0.00720132	8.72461	-0.0612917	0.951601	1	-5.37805
eIF2S1	-0.00655987	7.8912	-0.0316558	0.974991	1	-5.37919
BAD	-0.00645724	9.17452	-0.0234314	0.981487	1	-5.37937
ATG14	0.00568092	8.22099	0.0622305	0.950861	1	-5.378
TNFRSF17	-0.00509474	4.32711	-0.359344	0.722276	1	-5.32665
RALA	-0.0049	10.1059	-0.0170952	0.986493	1	-5.37948
SETD7	-0.00484474	8.35364	-0.0398873	0.968492	1	-5.37894
RIPK2	-0.0047625	6.85541	-0.0133532	0.989449	1	-5.37952
CABLES1	0.00421579	9.17357	0.00812328	0.993581	1	-5.37957
ARID1A	-0.00403355	7.95777	-0.0401291	0.968301	1	-5.37894
TM4SF1	0.00352829	6.59177	0.00924819	0.992693	1	-5.37956
ATG5	-0.00339868	8.15393	-0.0233149	0.981579	1	-5.37937
RAD9A	-0.00296579	7.24696	-0.0130845	0.989662	1	-5.37953
TP53BP2	0.00270263	9.39225	0.00637632	0.994962	1	-5.37958
MAN2B1	0.00249342	7.32543	0.0106946	0.99155	1	-5.37955
CCNI	0.00198684	12.9811	0.0122339	0.990334	1	-5.37954
BRD3	-0.000405921	9.11875	-0.0025209	0.998008	1	-5.37959
GJA1	-0.000301974	10.4104	-0.000537958	0.999575	1	-5.3796
BIK	7.28702e-16	4.3219	6.1911e-14	1	1	-5.3796
BLK	7.28702e-16	4.3219	6.1911e-14	1	1	-5.3796
CCL7	7.28702e-16	4.3219	6.1911e-14	1	1	-5.3796
CCR2	7.28702e-16	4.3219	6.1911e-14	1	1	-5.3796
CCR5	7.28702e-16	4.3219	6.1911e-14	1	1	-5.3796
CD200R	7.28702e-16	4.3219	6.1911e-14	1	1	-5.3796
CD244	7.28702e-16	4.3219	6.1911e-14	1	1	-5.3796
CD300LF	7.28702e-16	4.3219	6.1911e-14	1	1	-5.3796
CD3D	7.28702e-16	4.3219	6.1911e-14	1	1	-5.3796
CD3E	7.28702e-16	4.3219	6.1911e-14	1	1	-5.3796
CD3G	7.28702e-16	4.3219	6.1911e-14	1	1	-5.3796
CD70	7.28702e-16	4.3219	6.1911e-14	1	1	-5.3796
CEACAM3	7.28702e-16	4.3219	6.1911e-14	1	1	-5.3796
CPA3	7.28702e-16	4.3219	6.1911e-14	1	1	-5.3796
CRYBA4	7.28702e-16	4.3219	6.1911e-14	1	1	-5.3796
CSF2RB	7.28702e-16	4.3219	6.1911e-14	1	1	-5.3796
CTSE	7.28702e-16	4.3219	6.1911e-14	1	1	-5.3796
CTSW	7.28702e-16	4.3219	6.1911e-14	1	1	-5.3796
CXCL10	7.28702e-16	4.3219	6.1911e-14	1	1	-5.3796
CXCL9	7.28702e-16	4.3219	6.1911e-14	1	1	-5.3796
DUOXA1	7.28702e-16	4.3219	6.1911e-14	1	1	-5.3796
EXO1	7.28702e-16	4.3219	6.1911e-14	1	1	-5.3796
FCRLA	7.28702e-16	4.3219	6.1911e-14	1	1	-5.3796
FCRLB	7.28702e-16	4.3219	6.1911e-14	1	1	-5.3796
GZMA	7.28702e-16	4.3219	6.1911e-14	1	1	-5.3796
GZMB	7.28702e-16	4.3219	6.1911e-14	1	1	-5.3796
HCAR2	7.28702e-16	4.3219	6.1911e-14	1	1	-5.3796
HDC	7.28702e-16	4.3219	6.1911e-14	1	1	-5.3796
IL1A	7.28702e-16	4.3219	6.1911e-14	1	1	-5.3796
IL1RN	7.28702e-16	4.3219	6.1911e-14	1	1	-5.3796
IL21R	7.28702e-16	4.3219	6.1911e-14	1	1	-5.3796
IL27	7.28702e-16	4.3219	6.1911e-14	1	1	-5.3796
IRF4	7.28702e-16	4.3219	6.1911e-14	1	1	-5.3796
KIF2C	7.28702e-16	4.3219	6.1911e-14	1	1	-5.3796
KIR3DL1	7.28702e-16	4.3219	6.1911e-14	1	1	-5.3796
LCN2	7.28702e-16	4.3219	6.1911e-14	1	1	-5.3796
LY9	7.28702e-16	4.3219	6.1911e-14	1	1	-5.3796
MARCO	7.28702e-16	4.3219	6.1911e-14	1	1	-5.3796
MMP12	7.28702e-16	4.3219	6.1911e-14	1	1	-5.3796
MS4A1	7.28702e-16	4.3219	6.1911e-14	1	1	-5.3796
MS4A2	7.28702e-16	4.3219	6.1911e-14	1	1	-5.3796
NCR1	7.28702e-16	4.3219	6.1911e-14	1	1	-5.3796
NGF	7.28702e-16	4.3219	6.1911e-14	1	1	-5.3796
RAD51	7.28702e-16	4.3219	6.1911e-14	1	1	-5.3796
S1PR4	7.28702e-16	4.3219	6.1911e-14	1	1	-5.3796
SH2D1A	7.28702e-16	4.3219	6.1911e-14	1	1	-5.3796
SLAMF9	7.28702e-16	4.3219	6.1911e-14	1	1	-5.3796
SPIB	7.28702e-16	4.3219	6.1911e-14	1	1	-5.3796
TBX21	7.28702e-16	4.3219	6.1911e-14	1	1	-5.3796
TCL1A	7.28702e-16	4.3219	6.1911e-14	1	1	-5.3796
TNFRSF4	7.28702e-16	4.3219	6.1911e-14	1	1	-5.3796
TRAT1	7.28702e-16	4.3219	6.1911e-14	1	1	-5.3796
UTY	7.28702e-16	4.3219	6.1911e-14	1	1	-5.3796
XCL1	7.28702e-16	4.3219	6.1911e-14	1	1	-5.3796
ZBP1	7.28702e-16	4.3219	6.1911e-14	1	1	-5.3796
