# Supplementary material for: Genetic analysis of potential biomarkers and therapeutic targets in neuroinflammation from sporadic Creutzfeldt–Jakob disease
Source: Sci Rep. 2023 Aug 29;13:14122. doi: 10.1038/s41598-023-41066-9 (PMC10465546; doi:10.1038/s41598-023-41066-9)
Supplement: Supplementary file 6 — Supplementary Information 6. [file 41598_2023_41066_MOESM6_ESM.csv]

	FeatureName	FeatureID	AvgRank
1	SPP1	11	6.3
2	TUBB3	46	8.3
3	LILRB4	56	9.2
4	TPD52	26	12.3
5	CD68	29	13.3
6	KIT	6	13.6
7	FCGR1A	32	14
8	SLC6A1	65	15.4
9	FCGR3A	86	15.4
10	OSMR	12	17
11	PPP3CA	3	18.2
12	C1QC	24	18.2
13	SERPINA3	2	18.8
14	SOCS3	4	19.4
15	LST1	73	20.1
16	PADI2	84	21.5
17	TLR9	39	21.8
18	BCL2	83	22.1
19	CSF3R	68	22.7
20	WAS	48	24
21	SLCO2B1	75	24.4
22	ATP5J2	21	24.9
23	TLR2	10	26.1
24	C1QA	14	27.5
25	ANXA1	74	28
26	RAPGEF3	82	29
27	ITGAX	61	30.8
28	GSN	33	32.1
29	HILPDA	9	33
30	CASP4	49	33.2
31	GRIN2B	88	33.5
32	CP	16	33.9
33	CD44	28	33.9
34	MSR1	58	34.2
35	MAFF	40	35.6
36	CD74	54	36.1
37	HMOX1	20	36.6
38	VIM	87	38.1
39	IFITM3	35	38.2
40	C1QB	31	38.5
41	TGFB1	25	41.5
42	GBP2	34	41.9
43	SLFN11	53	43.7
44	TYROBP	67	44.4
45	PLXDC2	77	44.5
46	CDKN1A	5	45.9
47	CCL2	37	46.3
48	TM4SF1	72	46.4
49	HDAC2	41	48.4
50	IRF7	64	49
51	PIK3R5	60	49.7
52	NFKB2	36	50.6
53	TNFRSF1B	27	51.7
54	FCER1G	30	51.8
55	PTPN6	43	52.7
56	SLC2A5	55	52.8
57	CAMK4	80	54.1
58	LTBR	44	55.7
59	NPTX1	69	57.6
60	MAP3K14	42	58
61	LAIR1	51	60.3
62	TNFSF13B	7	61.6
63	TMEM119	78	62.5
64	PLXNB3	15	62.6
65	CASP6	1	62.7
66	PECAM1	62	63
67	EBI3	70	64.2
68	P2RX7	19	64.9
69	TNFRSF1A	23	65.9
70	SLC17A6	85	66.6
71	NPL	76	67.6
72	FPR1	71	67.7
73	ITGAM	18	69.8
74	FEN1	57	70.7
75	TIMP1	63	71.1
76	MAN2B1	8	71.3
77	ATP6V1A	50	71.3
78	OSGIN1	79	71.3
79	CD163	59	73.1
80	HPRT1	47	73.2
81	CNN2	52	73.6
82	IFI30	17	73.8
83	SRGN	22	74.9
84	HSPB1	38	75.1
85	S100A10	66	76
86	IKBKB	13	77.7
87	GPR34	81	78.3
88	LTC4S	45	79.3
