# Supplementary material for: Genetic analysis of potential biomarkers and therapeutic targets in neuroinflammation from sporadic Creutzfeldt–Jakob disease
Source: Sci Rep. 2023 Aug 29;13:14122. doi: 10.1038/s41598-023-41066-9 (PMC10465546; doi:10.1038/s41598-023-41066-9)
Supplement: Supplementary file 7 — Supplementary Information 7. [file 41598_2023_41066_MOESM7_ESM.xlsx]

## Sheet: Sheet 1
id	logFC	AveExpr	t	P.Value	adj.P.Val	B
KDM5D	2.51336	7.3175	2.08493	0.0471658	0.473309	-3.75508
CD24	1.81029	6.69819	2.6773	0.012758	0.318951	-2.85255
SERPINA3	1.34066	10.0766	1.43816	0.162468	0.671244	-4.56448
IRF7	-1.24527	6.66011	-3.59263	0.001358	0.307583	-1.28583
F3	1.19013	8.1024	1.43706	0.162777	0.671244	-4.56566
LILRB4	-1.10556	7.02403	-1.69447	0.102272	0.561769	-4.27022
LTC4S	-1.0946	8.15586	-3.03405	0.00546321	0.307583	-2.25904
PIK3R5	-1.06637	6.08597	-1.72631	0.096307	0.551028	-4.23109
SIGLEC8	-1.05568	5.55381	-1.97968	0.0585542	0.498145	-3.90115
PLA2G5	-1.02706	5.87733	-1.94173	0.063218	0.519649	-3.95257
CCL3	-1.02471	5.4459	-1.81394	0.0813908	0.540425	-4.12062
TNFRSF25	-1.02042	10.0911	-2.88127	0.00789266	0.307583	-2.51675
POLE	-1.01943	8.20586	-2.1101	0.0447537	0.459013	-3.71943
IFITM3	0.994756	11.2807	2.01905	0.0540378	0.490743	-3.8471
HMOX1	-0.952234	7.19274	-1.72767	0.0960583	0.551028	-4.2294
TCIRG1	-0.951446	7.59259	-1.8905	0.0700287	0.533552	-4.02091
SLC17A6	0.947106	4.98593	1.93829	0.063657	0.519649	-3.95721
TPD52	0.942226	8.89463	3.25953	0.0031395	0.307583	-1.871
ITGAM	-0.940699	6.11929	-2.70655	0.0119188	0.307583	-2.80504
NEFL	0.937931	9.67672	1.05459	0.301436	0.815035	-4.92878
TLR9	-0.931274	6.5632	-2.30763	0.0293444	0.430765	-3.43056
CX3CR1	-0.927191	6.84012	-1.50449	0.144658	0.650148	-4.492
PILRB	-0.903829	11.3062	-3.19306	0.00370111	0.307583	-1.98623
TUBB3	0.899564	5.31589	2.44724	0.0215573	0.378272	-3.21751
LDHA	0.894717	10.8171	3.44075	0.00199509	0.307583	-1.55402
OPALIN	0.894514	7.75411	1.06235	0.297967	0.815035	-4.92239
TREM2	-0.871979	5.6117	-1.74821	0.0923772	0.551028	-4.20386
HPRT1	0.868362	9.98603	2.74455	0.0109058	0.307583	-2.74298
IKBKE	-0.846885	5.70042	-2.14041	0.041995	0.4556	-3.67613
ST8SIA6	-0.844891	5.97666	-2.05487	0.0501987	0.479449	-3.7973
PAK1	0.843014	11.2003	2.89261	0.00768184	0.307583	-2.49779
GSTM1	-0.839907	6.3262	-0.897513	0.377784	0.881448	-5.04899
PTGS2	0.830019	4.7627	2.92973	0.00702831	0.307583	-2.43552
TNFRSF10B	-0.82132	5.27179	-1.9181	0.0662843	0.52262	-3.98425
NRGN	0.818791	9.53386	0.4281	0.672148	1	-5.2982
ATP6V1A	0.812011	10.8338	2.86785	0.00814912	0.307583	-2.53914
CSF1R	-0.811816	5.55836	-1.80329	0.0830903	0.540425	-4.13426
MAG	0.806944	8.12509	1.27877	0.212415	0.74206	-4.72754
PLXNB3	-0.791803	8.72528	-3.01463	0.00572687	0.307583	-2.29206
ZNF367	0.783841	5.06976	3.86894	0.000668549	0.307583	-0.794274
GRIA1	0.774524	9.82251	3.20728	0.00357339	0.307583	-1.96163
HRK	-0.770405	5.58327	-1.32885	0.195588	0.709393	-4.67805
DOCK2	-0.752474	6.54826	-1.30937	0.202005	0.721447	-4.69749
AMIGO2	0.748111	6.66331	1.70313	0.10062	0.561769	-4.25963
PLLP	0.744506	7.58459	1.48239	0.150406	0.666496	-4.51643
B3GNT5	-0.739391	6.36491	-1.9753	0.0590762	0.498145	-3.90712
PTPN6	-0.737031	6.47608	-1.87257	0.0725574	0.536071	-4.04451
RAB7A	0.734898	10.1156	2.80635	0.00942949	0.307583	-2.64127
CCL4	-0.734398	5.46476	-1.4172	0.168445	0.673279	-4.58683
P2RY12	-0.73376	7.71143	-1.22846	0.230417	0.752115	-4.77564
NGFR	-0.73282	7.01033	-1.73068	0.095512	0.551028	-4.22568
FCGR1A	-0.731298	7.95216	-1.16108	0.256291	0.776928	-4.83743
SYN2	0.719466	10.4479	2.08325	0.0473309	0.473309	-3.75745
SYK	-0.717197	5.7929	-1.47206	0.153156	0.666496	-4.52776
TGM2	-0.712766	8.40119	-1.61571	0.11838	0.59727	-4.36465
TMEM119	-0.699564	6.41308	-1.27977	0.21207	0.74206	-4.72658
SERPINF1	0.696708	7.95756	0.715426	0.480801	0.931103	-5.16572
OAS1	-0.695698	6.78139	-1.42232	0.16697	0.673279	-4.5814
PRKAR2B	0.681077	9.16176	1.55416	0.132388	0.632272	-4.43601
IRF8	-0.6737	6.28524	-1.4673	0.154437	0.666496	-4.53296
FABP5	0.671626	9.85627	2.43032	0.0223881	0.381074	-3.2437
GRAP	-0.667454	5.6836	-1.37893	0.179812	0.681751	-4.62694
FEN1	0.66325	6.7553	1.74945	0.0921581	0.551028	-4.20231
PLP1	0.65511	12.3547	1.02301	0.315844	0.815035	-4.95436
KAT2A	-0.654144	9.93602	-2.16853	0.0395727	0.439697	-3.63562
LRRC25	-0.652549	5.81394	-1.20491	0.239226	0.759447	-4.79758
GADD45A	0.649099	7.9806	1.16291	0.255561	0.776928	-4.83579
PEX14	0.637819	7.03507	1.754	0.0913611	0.551028	-4.19662
ATP5H	0.636694	10.4144	2.73594	0.011128	0.307583	-2.75707
PDPN	0.635284	7.22055	1.22798	0.230592	0.752115	-4.77609
TIE1	-0.634496	6.38283	-1.32496	0.196857	0.709393	-4.68195
SLCO2B1	-0.632394	8.86843	-1.25025	0.222482	0.751507	-4.75501
TLR7	-0.628647	4.90291	-1.5713	0.128356	0.622332	-4.41635
OLFML3	-0.628576	6.57514	-1.21121	0.236846	0.754886	-4.79175
NTHL1	0.628498	5.45299	1.83175	0.078615	0.538319	-4.09769
RAC2	-0.628426	5.34503	-1.39	0.176463	0.677113	-4.61543
IFITM2	0.625896	9.27204	1.43071	0.164571	0.671716	-4.57245
NRM	-0.62216	5.47976	-2.136	0.0423869	0.4556	-3.68246
MAP2K1	0.618079	9.37799	2.36884	0.0256588	0.402491	-3.33801
CD72	0.617136	4.57105	2.26891	0.0319189	0.430765	-3.4884
ATP5J2	0.616031	9.51297	2.27145	0.0317438	0.430765	-3.48462
KIT	0.613777	6.08071	1.05801	0.299903	0.815035	-4.92597
CRIP1	-0.613081	6.61065	-1.12746	0.269975	0.77971	-4.86711
PRKACB	0.611499	10.9375	2.50338	0.0190015	0.37747	-3.12995
SLFN11	-0.609974	6.76462	-1.8466	0.0763625	0.538319	-4.07844
ATM	-0.607603	10.4453	-2.99386	0.00602216	0.307583	-2.32729
GRIN2B	0.60648	7.03616	0.661807	0.513991	0.946642	-5.19532
CD47	0.604784	10.4754	2.05172	0.0505259	0.479449	-3.8017
TGFB1	-0.601271	8.74991	-1.01995	0.317268	0.815035	-4.95681
LAMP2	0.600049	10.8118	1.67067	0.106934	0.574153	-4.29912
IGSF6	-0.599274	5.47948	-1.29497	0.206855	0.732231	-4.71171
CD40	-0.595014	6.64374	-1.82014	0.0804154	0.540425	-4.11266
CSF3R	-0.591684	6.69776	-1.03457	0.310516	0.815035	-4.94508
MBD3	-0.585777	10.4214	-1.6026	0.121256	0.602516	-4.38003
CSK	-0.583397	9.30359	-2.96286	0.0064901	0.307583	-2.37972
BCL2	-0.58316	8.41037	-1.18712	0.246047	0.768897	-4.81391
HDAC4	-0.581198	9.22587	-1.69317	0.102523	0.561769	-4.27181
TMEM204	-0.581132	6.76451	-1.31456	0.200279	0.718491	-4.69233
BIRC3	-0.580926	5.41994	-1.16084	0.256386	0.776928	-4.83764
LAIR1	-0.578634	6.83399	-0.913381	0.36954	0.872379	-5.03765
FANCG	-0.574569	7.08719	-2.73854	0.0110605	0.307583	-2.75282
SIGLEC1	-0.573207	5.03764	-1.23838	0.22678	0.752115	-4.76629
S100B	0.571812	11.3723	1.51369	0.142319	0.643249	-4.48174
MAFF	-0.567502	6.74361	-0.955576	0.348197	0.851994	-5.00661
SERPINE1	-0.565407	4.86186	-1.38856	0.176896	0.677113	-4.61693
MAP3K14	-0.564119	8.02164	-1.87289	0.0725121	0.536071	-4.0441
TMEM144	0.563874	8.69913	1.00942	0.322192	0.820149	-4.96515
APP	0.563807	12.8052	2.24383	0.0336939	0.430765	-3.52556
BLNK	-0.562	5.4184	-1.2554	0.220639	0.751111	-4.75009
IRF1	-0.561258	6.585	-1.61721	0.118054	0.59727	-4.36288
UNG	-0.557488	6.08531	-1.14101	0.264395	0.777837	-4.85524
SELL	0.556385	4.98316	1.89957	0.0687777	0.529059	-4.0089
VAV1	-0.554887	5.56537	-1.13202	0.268087	0.77971	-4.86313
TNFRSF11B	-0.554564	5.00367	-1.50093	0.145572	0.650603	-4.49595
PRKAR1A	0.553811	10.6983	2.37166	0.0254997	0.402491	-3.33371
RAPGEF3	-0.553261	8.19705	-0.852207	0.401978	0.889024	-5.08034
INPP5D	-0.551884	7.20249	-1.14731	0.261834	0.777837	-4.84968
ITGAX	-0.551039	7.84545	-0.752304	0.45871	0.928121	-5.14408
XRCC6	0.550826	9.60967	3.09663	0.00469053	0.307583	-2.15219
STAT1	0.548452	9.2965	1.80701	0.0824932	0.540425	-4.1295
TIMP1	0.546803	8.6847	1.33073	0.194974	0.709393	-4.67615
IKBKB	-0.545934	8.25158	-1.73775	0.0942369	0.551028	-4.2169
FCER1G	-0.545213	7.95302	-0.707961	0.485347	0.934539	-5.16997
CASP8	-0.54134	5.56149	-1.1889	0.245357	0.768897	-4.81228
BARD1	0.535902	5.90109	1.05411	0.301653	0.815035	-4.92918
MCM6	0.532994	7.48092	1.67209	0.106651	0.574153	-4.2974
S100A12	0.531374	4.7445	1.54959	0.133479	0.632272	-4.44122
CD14	-0.53088	8.38894	-1.047	0.304854	0.815035	-4.93499
EBI3	-0.528258	6.03996	-0.974353	0.338972	0.842166	-4.99239
RAB6B	0.526078	10.8045	1.35279	0.187917	0.702493	-4.65381
STMN1	0.525786	12.0888	1.21881	0.233998	0.754646	-4.78468
LRRC3	-0.52213	4.70866	-1.53993	0.135812	0.633476	-4.45219
SPINT1	-0.516369	5.98947	-0.960934	0.345548	0.850579	-5.00258
PLEKHM1	-0.514099	8.9499	-2.44325	0.0217507	0.378272	-3.22369
SLC2A5	-0.512836	6.64869	-1.09631	0.283119	0.796265	-4.89392
SNCA	0.511516	10.4077	1.5226	0.14008	0.636725	-4.47174
SETD1A	-0.504689	7.65291	-2.89309	0.00767299	0.307583	-2.49699
LACC1	0.503934	6.65314	1.10379	0.279922	0.794104	-4.88755
GPR183	0.503354	4.56017	2.73295	0.0112061	0.307583	-2.76196
RBFOX3	0.501052	9.69801	2.04208	0.0515407	0.479449	-3.81515
PILRA	-0.500056	7.91553	-1.3311	0.194855	0.709393	-4.67578
FDXR	-0.49928	6.51934	-1.82664	0.0794021	0.538319	-4.10428
WAS	-0.49868	6.73549	-1.09115	0.285339	0.798152	-4.8983
PARP2	0.497036	8.47571	2.63918	0.013935	0.327107	-2.91411
TIMELESS	-0.496066	5.53019	-1.46608	0.154767	0.666496	-4.53429
CLDN5	-0.495224	8.8897	-1.14289	0.263629	0.777837	-4.85358
NFKB1	0.494956	5.18755	2.17551	0.0389919	0.439697	-3.62552
FANCD2	0.494106	4.91198	2.13201	0.0427438	0.4556	-3.68817
KDM5C	-0.494099	10.0316	-2.57667	0.0160868	0.338669	-3.01416
MAVS	-0.492922	8.69627	-2.19217	0.0376348	0.439697	-3.60131
RB1CC1	0.492832	9.5511	2.39985	0.0239577	0.391147	-3.2906
LGALS3	0.491898	9.88767	1.34316	0.190973	0.707307	-4.6636
TM4SF1	-0.491669	6.59177	-1.27534	0.213607	0.742979	-4.73088
TNFSF13B	-0.487244	7.19391	-1.53835	0.136197	0.633476	-4.45399
MAN2B1	-0.485326	7.32543	-2.17383	0.039131	0.439697	-3.62795
NCF1	-0.482504	4.76998	-1.39537	0.174857	0.677113	-4.60982
COX5B	0.482421	12.0712	1.6405	0.113096	0.590304	-4.33529
HIST1H1D	-0.481651	8.26481	-1.21246	0.236376	0.754886	-4.79059
BDNF	0.481571	6.22965	0.864558	0.395287	0.889024	-5.07194
eIF2S1	0.481068	7.8912	2.48057	0.0200044	0.378272	-3.16566
CD68	-0.477301	7.34997	-0.750762	0.459622	0.928121	-5.14501
BAK1	-0.475825	8.28296	-1.75215	0.0916839	0.551028	-4.19893
TSPAN18	-0.475399	6.28043	-0.54907	0.587701	0.963444	-5.2503
LMNB1	-0.472403	9.04259	-1.0377	0.309084	0.815035	-4.94255
FGF13	0.470737	6.61356	0.502145	0.619845	0.974215	-5.27026
ATP5PO	0.469893	11.7481	1.99185	0.0571238	0.496729	-3.88452
RPL9	0.463371	12.0653	2.02926	0.0529178	0.486601	-3.83296
SUV39H1	0.462841	6.24413	2.01055	0.0549856	0.490743	-3.85882
HPGDS	-0.460666	5.72535	-1.08155	0.289507	0.805766	-4.9064
PPP3CA	0.457291	10.6428	2.0444	0.0512949	0.479449	-3.81192
GBA	0.455458	8.44257	1.5981	0.122256	0.603735	-4.38529
TUBB4A	0.454089	12.3881	0.961262	0.345386	0.850579	-5.00233
SETD1B	-0.453381	8.87807	-2.49544	0.0193453	0.37747	-3.14241
TLE3	-0.450935	9.29953	-1.551	0.133141	0.632272	-4.43961
ATG3	0.449786	8.9219	2.6154	0.0147198	0.327107	-2.9523
BOK	-0.449244	8.81916	-1.67066	0.106936	0.574153	-4.29913
LGMN	0.447409	8.869	0.948605	0.351665	0.853535	-5.01183
HMGB1	0.446842	8.38726	1.87209	0.072627	0.536071	-4.04515
HDAC2	0.445975	8.43685	1.39729	0.174286	0.677113	-4.60781
BAG3	-0.445511	10.2722	-1.41673	0.168581	0.673279	-4.58733
DAB2	-0.445385	8.30801	-1.39057	0.176291	0.677113	-4.61483
ANAPC15	0.439202	6.22012	1.01813	0.318114	0.815035	-4.95825
CNN2	-0.438379	6.3825	-1.23317	0.228683	0.752115	-4.77121
MAPK10	0.438105	10.7552	1.24983	0.222634	0.751507	-4.75541
NOSTRIN	-0.4364	6.95706	-1.00116	0.326091	0.82362	-4.97165
ALDH1L1	0.431299	9.25915	0.947768	0.352083	0.853535	-5.01246
TARBP2	-0.431185	7.6688	-1.42189	0.167091	0.673279	-4.58185
FPR1	0.430825	5.70107	0.825883	0.416479	0.898067	-5.09786
OSMR	0.430199	7.96205	1.01788	0.318232	0.815035	-4.95845
CYBB	-0.429874	7.6393	-0.835028	0.411405	0.892636	-5.09183
BIRC5	-0.429385	5.34316	-1.22818	0.230521	0.752115	-4.77591
KCNK13	-0.427204	5.14042	-1.05335	0.301994	0.815035	-4.9298
MYORG	-0.426612	8.90665	-0.756514	0.456227	0.928121	-5.14155
AKT2	-0.426394	9.98773	-2.86378	0.00822865	0.307583	-2.54594
CCL2	0.426017	6.44189	0.671134	0.508128	0.946642	-5.19033
EED	-0.424718	7.97176	-2.70754	0.0118915	0.307583	-2.80343
P2RX7	-0.422819	9.14019	-1.28727	0.209485	0.738272	-4.71926
GJB1	0.421641	6.38274	0.851648	0.402283	0.889024	-5.08071
SHANK3	-0.420446	10.1682	-2.80132	0.00954224	0.307583	-2.64959
ATP5G	0.41941	9.92573	1.64339	0.112493	0.590304	-4.33185
SALL1	-0.419226	6.41845	-0.745033	0.463017	0.928121	-5.14843
FLT1	-0.418766	10.2272	-1.45924	0.156626	0.666496	-4.54173
NFKB2	-0.417531	6.73881	-0.805436	0.427964	0.910728	-5.11111
PIK3R2	-0.415552	9.78876	-0.91965	0.366315	0.870709	-5.03312
SOCS3	-0.413919	7.56118	-0.638813	0.528603	0.9519	-5.20733
CREBBP	-0.41374	10.2627	-2.23047	0.0346759	0.430765	-3.54525
KDM4B	-0.413483	9.84284	-2.05062	0.0506416	0.479449	-3.80325
IFIH1	-0.412264	6.06957	-0.895149	0.379023	0.881448	-5.05066
PINK1	0.411371	10.4858	1.14169	0.26412	0.777837	-4.85464
MERTK	-0.410771	9.09219	-0.837693	0.409933	0.892636	-5.09006
GPR34	-0.407321	7.50963	-0.735045	0.468973	0.928121	-5.15434
APEX1	0.405964	8.3348	2.0438	0.0513581	0.479449	-3.81275
TBC1D4	-0.403549	8.63921	-2.11603	0.0442014	0.459013	-3.71099
PROS1	0.402979	6.87043	0.908908	0.371851	0.872379	-5.04086
CNTNAP2	0.402694	8.55192	1.01648	0.318882	0.815035	-4.95956
TGFBR1	-0.401186	8.85989	-1.65175	0.110765	0.586833	-4.32186
SPP1	0.401001	11.4492	0.588526	0.561321	0.956622	-5.23218
PMP22	0.400275	9.4979	0.858999	0.39829	0.889024	-5.07573
MEF2C	0.400156	9.80916	0.511368	0.613463	0.969903	-5.26647
OGG1	-0.399819	7.25453	-2.22614	0.0349996	0.430765	-3.55162
ABCC8	-0.399206	9.53602	-1.4525	0.158475	0.670795	-4.54904
SUMO1	0.397444	7.95151	1.54011	0.135768	0.633476	-4.45199
SMC1A	-0.396647	8.97616	-2.45975	0.0209618	0.378272	-3.19809
HDAC6	-0.395911	7.0984	-2.22865	0.0348117	0.430765	-3.54793
IFNAR1	0.394726	9.622	2.65944	0.0132974	0.32236	-2.88144
RPL29	0.392143	11.2047	2.2565	0.0327866	0.430765	-3.50682
RELA	-0.391861	8.39468	-1.73717	0.0943411	0.551028	-4.21762
KCNJ10	-0.391814	7.58542	-0.593492	0.558044	0.956622	-5.22982
ENTPD2	0.38989	5.62259	0.745166	0.462938	0.928121	-5.14835
IL1R1	0.387881	5.40307	1.00784	0.322934	0.820149	-4.9664
BRCA1	-0.386919	5.52568	-1.09503	0.283669	0.796265	-4.89501
NFKBIA	-0.380414	10.2368	-1.43994	0.161967	0.671244	-4.56257
BLM	0.3792	6.09351	1.12846	0.269561	0.77971	-4.86624
RPL36AL	0.379071	8.94159	1.75121	0.0918494	0.551028	-4.20011
CASP7	-0.378789	6.75656	-0.928547	0.361771	0.863931	-5.02664
CASP6	-0.377877	7.22855	-1.57994	0.126361	0.616397	-4.40638
TGM1	-0.375849	5.89629	-1.0006	0.326359	0.82362	-4.97209
CLIC4	0.372484	9.63811	0.877604	0.388297	0.889024	-5.06295
GUSB	-0.372146	9.02728	-2.76943	0.0102872	0.307583	-2.70216
PYCARD	-0.370931	5.00059	-1.20116	0.240654	0.76096	-4.80104
C1QA	-0.370923	7.47691	-0.618992	0.541375	0.954934	-5.21736
ASB2	0.370851	5.10448	0.731627	0.471022	0.928121	-5.15634
KAT2B	-0.370717	10.0016	-2.0042	0.055704	0.490743	-3.86757
XIAP	0.369582	9.16809	2.53779	0.0175768	0.36055	-3.07579
IL1RL2	0.368041	4.58735	1.61714	0.118069	0.59727	-4.36296
ABCC3	0.367851	4.42079	2.6241	0.0144278	0.327107	-2.93834
MSH2	0.366991	9.08933	1.23	0.22985	0.752115	-4.7742
MS4A4A	0.366325	5.69405	0.705047	0.487128	0.934539	-5.17162
IL1RAP	0.366077	7.12679	0.644722	0.524827	0.949912	-5.20428
TMC7	-0.365418	7.75934	-1.25676	0.220154	0.751111	-4.74879
RSAD2	0.364098	5.63844	0.631228	0.533471	0.9519	-5.21121
PLXDC2	-0.364034	9.83424	-0.733154	0.470106	0.928121	-5.15544
RALB	0.363658	9.34237	1.16217	0.255856	0.776928	-4.83645
CASP4	-0.363614	6.21573	-0.860103	0.397692	0.889024	-5.07498
PLCG2	-0.361462	5.45209	-0.87742	0.388395	0.889024	-5.06308
FGD2	-0.360979	4.66588	-1.26155	0.218451	0.751111	-4.74419
PSMB8	0.360937	7.1828	0.796042	0.433306	0.911497	-5.11709
SDHB	0.359573	10.162	2.77179	0.0102303	0.307583	-2.69828
UQCRC2	0.359564	11.4184	1.86048	0.0743086	0.536071	-4.06036
GRIN2A	0.35899	9.49958	1.41473	0.169161	0.673279	-4.58945
BNIP3	0.358645	10.8403	1.32592	0.196541	0.709393	-4.68098
ASB7	-0.356154	7.89809	-3.10727	0.00456993	0.307583	-2.13394
TBR1	0.355501	7.60625	0.268447	0.7905	1	-5.34351
TRAF2	-0.355061	7.88442	-1.44849	0.159582	0.670991	-4.55336
BCL2L1	-0.354194	10.0192	-1.39696	0.174384	0.677113	-4.60816
FGL2	-0.354037	7.23129	-0.62683	0.536305	0.9519	-5.21343
CREB1	-0.35402	9.08964	-2.59865	0.015297	0.330746	-2.9791
GRM3	0.353436	8.48108	0.673232	0.506815	0.946642	-5.18919
TRAF6	0.352475	8.47901	2.2268	0.0349496	0.430765	-3.55064
GJA1	0.351289	10.4104	0.604834	0.550597	0.956622	-5.22434
KDM1A	0.351146	8.49256	2.28592	0.0307634	0.430765	-3.46306
TNFSF12	-0.349856	7.50157	-0.796299	0.433159	0.911497	-5.11693
CD44	0.34607	9.17825	0.482941	0.63323	0.977961	-5.27792
ITGB5	-0.342861	9.0038	-0.849326	0.403549	0.889365	-5.08228
SLC1A3	0.341748	12.415	0.655965	0.517682	0.946642	-5.19841
ASH2L	0.340511	9.01434	2.12605	0.043282	0.4556	-3.69669
ATP5S	0.339086	8.23121	1.18446	0.247079	0.769116	-4.81633
DNMT3A	-0.33822	8.92023	-2.40227	0.0238293	0.391147	-3.28688
CASS4	-0.337609	4.83107	-1.11477	0.275275	0.786499	-4.87811
PTGER4	-0.336035	4.57081	-1.08024	0.290076	0.805766	-4.90749
SOX9	-0.332817	10.0254	-0.776445	0.444581	0.919037	-5.12936
HPS4	-0.332794	7.7007	-1.63691	0.113849	0.590304	-4.33956
HIF1A	0.332586	10.9179	2.85334	0.00843558	0.307583	-2.56332
TRADD	-0.328882	5.51966	-0.705607	0.486785	0.934539	-5.1713
RAD9A	-0.328463	7.24696	-1.44627	0.160199	0.670991	-4.55576
LAMP1	0.327906	10.2045	1.47542	0.152259	0.666496	-4.52409
KMT2A	-0.327543	10.8835	-2.21214	0.0360646	0.437147	-3.57215
RALA	-0.327406	10.1059	-1.12281	0.27191	0.782474	-4.87116
DICER1	0.325854	9.09784	1.91057	0.0672873	0.52262	-3.99428
SLAMF8	-0.325851	4.9165	-0.732453	0.470526	0.928121	-5.15586
TMEM100	0.325845	5.27283	0.856577	0.399603	0.889024	-5.07738
HOMER1	0.324094	9.26574	1.84216	0.07703	0.538319	-4.08421
SOD2	0.324021	11.9656	0.839309	0.409043	0.892636	-5.08899
TNFSF10	-0.321757	6.31048	-0.856321	0.399742	0.889024	-5.07755
TRAF1	-0.320251	6.75114	-1.30377	0.203882	0.724913	-4.70304
VAMP7	0.320089	8.70921	1.3598	0.185716	0.697524	-4.64665
GNLY	0.319932	4.47377	1.86435	0.0737448	0.536071	-4.0553
SOX4	-0.317822	7.49357	-1.02849	0.313313	0.815035	-4.94998
IGF1R	-0.317525	8.4043	-1.82789	0.0792098	0.538319	-4.10268
DUSP7	-0.314746	8.86377	-0.794651	0.4341	0.911497	-5.11797
LSR	-0.313229	6.67361	-0.805021	0.428199	0.910728	-5.11138
SRGN	0.313061	9.34007	0.694335	0.493708	0.940395	-5.17762
FAS	0.311762	5.76162	0.751489	0.459192	0.928121	-5.14457
ABL1	-0.31086	8.26037	-1.15263	0.259681	0.777837	-4.84496
NPTX1	0.310522	10.7881	0.682457	0.501061	0.945399	-5.18418
KDM2A	-0.307844	9.80212	-1.77892	0.0870966	0.551028	-4.16526
CAMK4	0.306309	9.34312	0.557965	0.581701	0.963444	-5.24632
LTBR	-0.303961	6.29949	-0.669699	0.509028	0.946642	-5.1911
TMCC3	0.303609	6.82293	0.781596	0.4416	0.919037	-5.12617
CLN3	-0.299895	6.42514	-1.46041	0.156306	0.666496	-4.54046
SERPING1	0.299575	8.61939	0.602185	0.552333	0.956622	-5.22563
CD84	-0.299515	6.98946	-0.54965	0.587309	0.963444	-5.25005
FKBP5	0.299481	9.02655	0.508383	0.615525	0.971243	-5.26771
TLR4	-0.297376	7.88761	-0.577747	0.568468	0.958051	-5.23726
DNMT3B	-0.296334	4.72819	-1.38302	0.178567	0.680257	-4.62269
C3AR1	-0.29595	6.93532	-0.53683	0.596006	0.965523	-5.25568
GDPD2	0.294377	6.0459	0.519733	0.607702	0.969903	-5.26298
KDM2B	-0.294091	9.11337	-1.96867	0.0598753	0.498961	-3.91614
HSPB1	-0.287055	10.0488	-0.415222	0.681429	1	-5.30262
KMT2C	-0.286257	10.6819	-2.20509	0.0366121	0.437159	-3.58247
SETD2	-0.285871	9.60387	-2.00316	0.055822	0.490743	-3.869
PLA2G4A	0.28559	5.02145	0.77907	0.44306	0.919037	-5.12774
RPL28	0.2843	12.6174	1.10716	0.278488	0.792847	-4.88466
GNA15	-0.282061	5.08536	-0.725265	0.474848	0.930306	-5.16004
AARS	0.281779	11.0807	2.34102	0.0272778	0.41174	-3.38024
HUS1	-0.280474	9.75843	-3.46396	0.00188166	0.307583	-1.51316
MYCT1	0.27989	5.50437	0.631249	0.533458	0.9519	-5.2112
RPS21	0.2773	12.3126	1.7015	0.10093	0.561769	-4.26163
HIRA	-0.277047	8.95526	-1.53112	0.137969	0.634341	-4.46216
CHUK	-0.276876	9.31331	-1.82703	0.0793417	0.538319	-4.10378
S100A10	0.276009	8.46726	0.573586	0.571238	0.958051	-5.23919
SLC6A1	0.275786	9.6425	0.493173	0.626082	0.976827	-5.27388
PMS2	0.273337	8.43509	1.60365	0.121023	0.602516	-4.37879
CP	-0.272627	8.08029	-0.489492	0.628649	0.976827	-5.27534
KDM4D	0.271201	4.79368	1.04868	0.304095	0.815035	-4.93362
BAG4	0.270704	9.91471	2.27954	0.0311927	0.430765	-3.47258
ATP6V0E1	0.268816	9.32156	0.950734	0.350603	0.853535	-5.01024
IL15RA	-0.267056	5.18153	-0.646413	0.523748	0.949912	-5.20341
NCOR2	-0.265479	10.7392	-2.44538	0.0216474	0.378272	-3.2204
PNOC	0.264543	4.90549	0.604008	0.551138	0.956622	-5.22474
ESAM	-0.263702	8.32238	-0.755157	0.457026	0.928121	-5.14237
GCLC	0.262801	8.6412	0.987153	0.332779	0.829356	-4.98255
ATP5D	0.26201	11.3439	0.992001	0.330454	0.827029	-4.97879
SETDB1	-0.261889	8.83976	-1.69539	0.102097	0.561769	-4.26911
CYP27A1	-0.260213	7.71311	-0.627529	0.535854	0.9519	-5.21308
BIN1	-0.260179	10.9933	-1.14084	0.264465	0.777837	-4.85539
LTA	-0.258191	5.30597	-0.596783	0.555879	0.956622	-5.22824
CYCS	0.258172	8.10682	1.23823	0.226832	0.752115	-4.76643
VEGFA	-0.257513	9.44271	-0.912375	0.370059	0.872379	-5.03837
PIK3CB	0.25484	8.75893	1.97464	0.0591547	0.498145	-3.90801
LDLRAD3	-0.252855	8.4624	-0.689034	0.496982	0.940729	-5.18056
GRN	-0.252653	9.12041	-0.61391	0.544676	0.956622	-5.21989
BRAF	0.252203	10.2663	1.34665	0.18986	0.706456	-4.66006
RGL1	0.251896	8.93178	1.23863	0.226686	0.752115	-4.76605
HSD11B1	-0.25065	7.23257	-0.649444	0.521819	0.949912	-5.20183
XPNPEP1	0.247696	8.55139	2.29356	0.030257	0.430765	-3.45164
SLC17A7	0.247105	11.529	0.628202	0.53542	0.9519	-5.21274
MPG	-0.245826	8.69761	-0.840156	0.408576	0.892636	-5.08842
PRKCQ	0.245596	5.42425	0.549735	0.587252	0.963444	-5.25001
BCL10	-0.245349	9.05383	-1.6142	0.118707	0.59727	-4.36642
MAP3K1	-0.243784	7.55485	-1.54922	0.133567	0.632272	-4.44164
IRF2	-0.243284	8.1775	-1.70566	0.100141	0.561769	-4.25653
PPP3CB	0.242729	11.2636	2.17529	0.0390102	0.439697	-3.62584
PPP3R1	0.242464	12.9021	0.860556	0.397447	0.889024	-5.07467
FAM104A	-0.242206	7.38453	-2.35963	0.0261848	0.402843	-3.35202
DOT1L	-0.241599	4.96745	-0.767162	0.449982	0.92068	-5.13508
MAPK14	0.241107	10.0523	1.05076	0.303159	0.815035	-4.93193
ISLR2	-0.240839	6.08319	-0.348478	0.730323	1	-5.32336
IQSEC1	0.240019	10.2832	1.04068	0.307723	0.815035	-4.94013
DNA2	-0.237655	7.81734	-1.02774	0.313657	0.815035	-4.95058
IL2RG	-0.237496	4.57154	-0.936785	0.357598	0.861681	-5.0206
CYP7B1	0.235921	7.16363	0.736799	0.467924	0.928121	-5.1533
JARID2	-0.235326	7.87203	-0.955464	0.348253	0.851994	-5.0067
RELN	-0.234961	9.75257	-0.211205	0.834394	1	-5.35473
IL6R	-0.234281	7.04447	-0.489793	0.628439	0.976827	-5.27522
CD8B	-0.233658	4.55684	-0.87026	0.392222	0.889024	-5.06803
MAP2K4	0.233239	10.5477	1.16446	0.254945	0.776928	-4.8344
IL1B	0.232786	4.47405	1.12871	0.269458	0.77971	-4.86602
DAPK1	0.230972	7.62537	0.385586	0.702979	1	-5.31227
KDM1B	-0.230106	7.50816	-1.80471	0.0828632	0.540425	-4.13245
FOXP3	0.229111	4.39826	1.63443	0.114371	0.590304	-4.34251
SUV39H2	-0.228289	8.43159	-0.671284	0.508035	0.946642	-5.19024
MB21D1	-0.228175	5.16142	-0.770508	0.448031	0.919037	-5.13303
CHEK1	0.227846	4.9594	0.808272	0.42636	0.910728	-5.10929
TNFRSF1B	-0.226725	6.81514	-0.43238	0.669075	1	-5.29671
TOPBP1	0.226489	8.03464	1.85999	0.0743799	0.536071	-4.06099
PIK3CD	-0.225429	7.74807	-0.817114	0.42138	0.906195	-5.10358
RAD50	0.224219	7.83423	1.40156	0.173018	0.677113	-4.60333
PRNP	0.222057	13.1004	1.37217	0.18188	0.686341	-4.63393
BNIP3L	0.221009	10.4937	1.76097	0.0901502	0.551028	-4.18788
BTK	-0.220635	4.64783	-0.811274	0.424665	0.910728	-5.10736
LFNG	-0.220527	7.1571	-0.783381	0.44057	0.919037	-5.12505
BAD	0.218771	9.17452	0.770613	0.44797	0.919037	-5.13296
TRPA1	-0.217521	4.83514	-0.55259	0.585323	0.963444	-5.24874
H2AFX	-0.216653	8.83744	-1.72564	0.09643	0.551028	-4.23192
AKT1	-0.216234	9.36464	-0.991254	0.330812	0.827029	-4.97937
RIPK2	0.214905	6.85541	0.58206	0.565602	0.956622	-5.23524
IRAK4	-0.214106	5.66833	-0.661035	0.514478	0.946642	-5.19573
TRPM4	-0.213008	6.58504	-0.631787	0.533112	0.9519	-5.21092
MDM2	-0.21238	8.93812	-1.17403	0.251157	0.776928	-4.82579
ITGA6	0.21192	7.58042	0.391647	0.69855	1	-5.31035
MOBP	0.210674	10.3997	0.286759	0.776598	1	-5.33935
MSR1	-0.210294	7.77834	-0.263018	0.794636	1	-5.34468
EEF2K	-0.209951	8.91703	-0.655011	0.518286	0.946642	-5.19891
RAD51C	0.209234	8.64434	1.09883	0.282038	0.796265	-4.89178
ETS2	0.206859	10.094	0.465114	0.64577	0.9874	-5.28478
DLG4	0.206737	10.7087	1.22577	0.231408	0.752115	-4.77816
CASP1	-0.205586	5.7359	-0.537016	0.59588	0.965523	-5.25559
IRF3	-0.205456	5.92842	-0.656491	0.517349	0.946642	-5.19813
RELB	-0.205156	5.53508	-0.53965	0.594088	0.965523	-5.25445
RAD51B	-0.204962	6.73017	-0.568212	0.574827	0.958152	-5.24166
NRP2	-0.204227	7.53872	-0.381119	0.706251	1	-5.31366
TGFA	0.204031	5.97725	0.663603	0.512859	0.946642	-5.19436
APOE	-0.203407	13.0878	-0.502371	0.619688	0.974215	-5.27017
CDC25A	-0.202634	5.25107	-0.569599	0.5739	0.958152	-5.24103
MVP	-0.201777	8.74871	-0.51892	0.60826	0.969903	-5.26332
GRIA4	0.198811	10.9299	0.464926	0.645903	0.9874	-5.28485
SMARCD1	0.197873	9.04887	3.14851	0.00413033	0.307583	-2.06308
PTGER3	0.197715	5.43814	0.337224	0.738689	1	-5.32651
PTTG1	0.197381	6.62366	0.717051	0.479815	0.931103	-5.16478
KDM3B	-0.197211	9.12991	-1.58347	0.125555	0.61622	-4.40229
TP73	-0.197097	5.43204	-0.350066	0.729144	1	-5.32291
RPA1	0.19649	8.03825	1.48024	0.150975	0.666496	-4.5188
CCL5	-0.19323	4.46503	-0.918732	0.366786	0.870709	-5.03379
LYN	-0.192744	7.90374	-0.784755	0.439778	0.919037	-5.1242
CIDEA	0.192241	4.65209	0.723987	0.475619	0.930306	-5.16079
C3	0.191802	8.01138	0.346818	0.731554	1	-5.32383
CTSS	0.191795	8.31603	0.48923	0.628832	0.976827	-5.27545
TNFRSF13C	-0.191438	5.29976	-0.587829	0.561782	0.956622	-5.23251
ICAM2	-0.191058	7.42918	-0.464977	0.645868	0.9874	-5.28483
CCNI	0.189764	12.9811	1.14997	0.260756	0.777837	-4.84732
CD83	-0.189125	9.07879	-0.971255	0.340482	0.8433	-4.99476
MOG	0.188535	8.39964	0.26265	0.794916	1	-5.34476
MBD2	0.188449	9.46394	1.9242	0.0654804	0.52262	-3.9761
MMP14	0.186594	5.0766	0.530698	0.600189	0.968046	-5.25832
MYD88	-0.185968	7.15741	-1.05823	0.299807	0.815035	-4.92579
PRKACA	0.185564	11.6503	0.929264	0.361407	0.863931	-5.02612
RHOA	0.185176	8.08142	0.477899	0.636765	0.981527	-5.27989
KDM6A	-0.184734	7.31401	-0.872488	0.391029	0.889024	-5.06649
CYTIP	-0.183029	5.07956	-0.454355	0.653391	0.993751	-5.28879
MAPK12	0.181186	7.00687	1.2236	0.232215	0.752115	-4.7802
NWD1	-0.181049	6.60368	-0.268632	0.790359	1	-5.34347
BAX	-0.180076	8.97172	-0.734074	0.469555	0.928121	-5.15491
IRAK1	-0.178398	8.1655	-0.419003	0.678698	1	-5.30133
KDM5B	-0.177389	7.57897	-1.16261	0.255681	0.776928	-4.83606
PTEN	0.177255	11.1147	0.695778	0.492818	0.940395	-5.17682
TTR	0.1761	4.36756	1.76748	0.0890316	0.551028	-4.17969
AMBRA1	0.175632	7.66226	1.04415	0.306146	0.815035	-4.93731
C4A	0.174814	9.17524	0.319018	0.752294	1	-5.33138
CD6	0.173415	4.53134	0.891686	0.380842	0.883111	-5.0531
SMARCA4	-0.171883	10.0816	-1.91111	0.0672155	0.52262	-3.99357
PLD1	-0.171187	6.14245	-0.320699	0.751034	1	-5.33094
ASPH	0.17105	11.5803	1.1578	0.257604	0.777674	-4.84036
MCM5	-0.170861	5.81848	-0.537176	0.595771	0.965523	-5.25553
TBP	0.170729	8.55026	1.03636	0.309697	0.815035	-4.94364
PTMS	-0.169643	11.1475	-1.26885	0.215877	0.747625	-4.73716
KDM3A	-0.168895	9.32621	-1.38998	0.176469	0.677113	-4.61545
FOS	0.167404	9.00443	0.364874	0.718194	1	-5.3186
BRD4	-0.165364	11.4148	-1.11708	0.274304	0.786499	-4.87612
CSF1	-0.164921	6.99989	-0.51829	0.608694	0.969903	-5.26359
C1QB	-0.163089	8.95218	-0.246984	0.806885	1	-5.34803
FBLN5	0.162994	5.07419	0.461987	0.647981	0.9874	-5.28595
CABLES1	-0.162553	9.17357	-0.301116	0.765751	1	-5.33591
RAD17	0.161969	7.28854	1.04399	0.306219	0.815035	-4.93745
SFTPD	0.161409	4.55585	0.881446	0.386254	0.889024	-5.06028
BMI1	-0.160953	9.11898	-0.910022	0.371275	0.872379	-5.04006
GPR62	-0.160794	5.97888	-0.377614	0.708821	1	-5.31475
FYN	-0.1603	10.9407	-0.619667	0.540938	0.954934	-5.21703
STX18	-0.157919	9.26795	-1.19214	0.244109	0.768846	-4.80932
PACSIN1	0.157793	11.7073	0.512819	0.612462	0.969903	-5.26587
HELLS	-0.157347	7.2033	-0.248049	0.806069	1	-5.34781
EGR1	0.154936	7.54882	0.395966	0.695401	1	-5.30897
APC	0.154806	10.3687	0.629777	0.534405	0.9519	-5.21194
CHN2	0.154774	9.80057	0.23956	0.812573	1	-5.3495
OLIG2	-0.154556	8.6049	-0.305608	0.762367	1	-5.3348
SESN2	-0.154436	7.26053	-0.516082	0.610213	0.969903	-5.26451
CALR	0.154129	11.3043	0.734727	0.469163	0.928121	-5.15452
HDAC1	-0.152816	7.71881	-0.372432	0.712628	1	-5.31633
SMARCA5	0.152196	10.3155	1.53268	0.137584	0.634341	-4.46039
ADAMTS16	0.151055	6.73141	0.17613	0.861574	1	-5.36029
ITGA7	0.150125	8.179	0.470654	0.641862	0.9874	-5.28268
SIN3A	0.149989	8.60891	1.21644	0.234883	0.754646	-4.78689
NINJ2	-0.149856	5.36953	-0.321403	0.750507	1	-5.33076
BCL2L11	-0.148868	4.69603	-0.720928	0.477467	0.931103	-5.16255
EGFR	-0.148733	7.01233	-0.362827	0.719704	1	-5.3192
GBP2	0.148314	7.45707	0.253338	0.802025	1	-5.34673
S1PR3	-0.147235	6.78306	-0.299138	0.767242	1	-5.33639
ST3GAL6	0.145799	8.85323	0.867438	0.393737	0.889024	-5.06997
CFLAR	0.144947	7.96269	0.408134	0.686559	1	-5.30499
KLRK1	-0.144616	4.45784	-1.04236	0.306962	0.815035	-4.93878
CSNK2A2	0.144271	7.26592	1.02134	0.316622	0.815035	-4.9557
PRKDC	-0.144261	9.88677	-0.801286	0.430319	0.910728	-5.11376
SLC44A1	0.142702	9.16635	0.485172	0.631668	0.977827	-5.27705
CIDEB	-0.14231	5.76241	-0.376449	0.709676	1	-5.3151
MAL	0.142249	7.84914	0.22128	0.826625	1	-5.35295
MPEG1	-0.142124	4.87426	-0.413344	0.682787	1	-5.30325
TNFRSF1A	-0.14009	8.95957	-0.300351	0.766328	1	-5.3361
MFGE8	0.139249	8.80468	0.344516	0.733264	1	-5.32448
CD74	-0.137666	10.2239	-0.243959	0.809201	1	-5.34863
EOMES	-0.137656	4.71618	-0.560885	0.579738	0.963444	-5.24501
PARP1	0.137531	9.75091	0.771622	0.447382	0.919037	-5.13234
JUN	-0.137294	8.97077	-0.576769	0.569118	0.958051	-5.23771
IL12B	-0.134905	4.42183	-0.67483	0.505815	0.946642	-5.18833
GAL3ST1	-0.134571	6.7315	-0.244912	0.808472	1	-5.34844
PIK3CG	-0.134384	5.22333	-0.343328	0.734147	1	-5.32481
IGF1	0.133982	4.68201	0.499096	0.621961	0.975626	-5.2715
KDM4A	-0.133962	8.42847	-1.13252	0.267883	0.77971	-4.86269
PTPRC	0.133889	5.46594	0.315873	0.754652	1	-5.33219
CDC7	0.133803	8.25123	0.549126	0.587663	0.963444	-5.25028
FCAR	0.132286	4.3562	1.75768	0.0907204	0.551028	-4.19201
LINGO1	-0.128919	9.01198	-0.201371	0.841995	1	-5.35639
AIF1	0.12884	8.51686	0.227953	0.821488	1	-5.35172
JAG1	-0.128441	6.25716	-0.32446	0.748218	1	-5.32995
DDB2	-0.127148	8.18874	-0.554359	0.58413	0.963444	-5.24794
COA5	-0.127024	9.30708	-0.587291	0.562137	0.956622	-5.23277
IL23	-0.126964	4.78002	-0.387278	0.701742	1	-5.31174
JAM2	0.126261	8.87754	0.334443	0.740762	1	-5.32727
NLGN1	0.126009	9.48439	1.25545	0.220622	0.751111	-4.75005
LARS	-0.124379	10.4837	-1.83513	0.078097	0.538319	-4.09332
TPSB2	0.123552	4.41924	0.868845	0.392981	0.889024	-5.069
CH25H	-0.121719	5.04795	-0.326463	0.746721	1	-5.32942
CD19	-0.12165	4.41201	-0.590908	0.559748	0.956622	-5.23105
RAD1	0.120556	7.70919	0.713708	0.481846	0.931103	-5.1667
GRM2	-0.119477	6.72304	-0.181569	0.857347	1	-5.35949
MYRF	0.117716	8.60447	0.179436	0.859004	1	-5.35981
CLSTN1	0.116214	13.1236	0.748712	0.460835	0.928121	-5.14624
EP300	-0.115669	9.85665	-0.582394	0.565381	0.956622	-5.23508
ATF3	0.115475	4.75356	0.30929	0.759597	1	-5.33387
TADA2B	0.114935	9.17366	1.32672	0.196281	0.709393	-4.68018
CLCF1	-0.11464	4.40682	-0.590782	0.559832	0.956622	-5.23111
IL10RB	-0.11401	7.37415	-0.574694	0.5705	0.958051	-5.23867
HAT1	0.113221	8.79262	0.594804	0.55718	0.956622	-5.22919
FSCN1	-0.113158	9.17218	-0.173282	0.863789	1	-5.36069
TFAM	-0.112774	8.72461	-0.936862	0.357558	0.861681	-5.02054
SOX10	-0.112128	6.97531	-0.189483	0.851204	1	-5.35829
COTL1	0.11128	8.92257	0.315694	0.754786	1	-5.33224
TLR2	-0.110867	6.94417	-0.193104	0.848397	1	-5.35772
IFNAR2	-0.110288	9.07595	-0.660114	0.515059	0.946642	-5.19621
TXNRD1	0.110151	9.17598	0.699772	0.490362	0.938491	-5.17458
PCNA	0.109644	6.1735	0.338811	0.737507	1	-5.32607
CHST8	0.108424	4.7691	0.514568	0.611256	0.969903	-5.26514
S1PR5	0.108364	6.51864	0.16535	0.869963	1	-5.36179
RPS9	-0.108221	10.4894	-0.358877	0.722621	1	-5.32037
IL3RA	-0.106984	4.81843	-0.380352	0.706813	1	-5.3139
CD163	0.106629	6.20084	0.148709	0.882945	1	-5.36393
DST	-0.106057	10.7437	-0.657536	0.516688	0.946642	-5.19758
AXL	-0.105964	9.05928	-0.202055	0.841466	1	-5.35627
TET1	-0.105494	7.18933	-0.318451	0.752719	1	-5.33153
CASP9	-0.105423	8.30945	-0.83228	0.412925	0.892812	-5.09365
PLEKHB1	-0.105021	11.4172	-0.183313	0.855992	1	-5.35923
RAG1	-0.104065	4.39899	-1.02722	0.313896	0.815035	-4.95099
TNF	-0.103395	4.39849	-0.853605	0.401218	0.889024	-5.07939
NFE2L2	0.102851	9.262	0.688341	0.497411	0.940729	-5.18094
TNFRSF12A	-0.102669	4.91822	-0.254503	0.801134	1	-5.34649
MDC1	-0.102166	8.14911	-0.895239	0.378975	0.881448	-5.0506
IL1R2	-0.101975	4.66094	-0.332886	0.741923	1	-5.32769
CST7	-0.101542	4.41676	-0.689313	0.496809	0.940729	-5.18041
TFG	0.100439	8.98871	0.995186	0.328932	0.827029	-4.97631
ATG9A	-0.100356	10.1461	-0.934176	0.358916	0.862261	-5.02252
CD8A	-0.100197	5.53916	-0.281396	0.780662	1	-5.3406
RAC1	0.100114	12.3786	0.431538	0.669679	1	-5.297
NFKBIE	-0.0995814	7.28459	-0.534759	0.597418	0.965523	-5.25657
EHMT2	-0.0990336	8.93943	-0.772219	0.447035	0.919037	-5.13197
DLX2	0.0984543	5.27649	0.215427	0.831136	1	-5.35399
CCNG2	-0.0982257	10.2025	-0.280172	0.78159	1	-5.34088
TMEM88B	-0.0976114	4.91813	-0.257586	0.79878	1	-5.34584
MR1	0.0968714	4.34701	1.73869	0.0940687	0.551028	-4.21573
TREM1	0.0968714	4.34701	1.73869	0.0940687	0.551028	-4.21573
CKS1B	0.0960764	8.2593	0.618144	0.541925	0.954934	-5.21778
EPG5	-0.0949386	8.4435	-0.645912	0.524068	0.949912	-5.20367
TOP2A	0.0940679	4.40316	0.834442	0.411728	0.892636	-5.09222
EZH1	-0.0937936	9.60935	-0.367539	0.716229	1	-5.3178
TMEM206	0.0936814	7.53528	0.511629	0.613283	0.969903	-5.26637
EPSTI1	-0.0933121	4.50636	-0.400444	0.692142	1	-5.30752
BECN1	0.0916014	9.63832	0.463178	0.647139	0.9874	-5.28551
STEAP4	-0.0904607	4.64712	-0.38257	0.705187	1	-5.31321
SLC2A1	-0.0902179	7.22639	-0.237796	0.813927	1	-5.34985
SETD7	-0.0900421	8.35364	-0.718665	0.478837	0.931103	-5.16386
FADD	0.0897679	5.10835	0.31106	0.758266	1	-5.33343
MYC	-0.0894471	6.954	-0.215895	0.830775	1	-5.35391
NQO1	-0.0886657	8.90269	-0.147337	0.884017	1	-5.3641
ATR	-0.0881636	8.58278	-0.844977	0.405929	0.892151	-5.0852
C1QC	-0.0858579	8.13296	-0.139868	0.889856	1	-5.36498
GFAP	0.0851357	15.7512	0.115287	0.909114	1	-5.36755
MSN	0.0837057	9.11918	0.198507	0.844212	1	-5.35686
FA2H	0.083045	7.11689	0.136338	0.892618	1	-5.36538
ERBB3	0.0830357	5.29408	0.184345	0.855191	1	-5.35907
LST1	-0.0822286	7.01908	-0.177089	0.860828	1	-5.36015
IL3	-0.082025	4.38266	-0.802277	0.429756	0.910728	-5.11313
SYP	0.0819929	11.4914	0.234386	0.816544	1	-5.3505
PSEN1	0.0808971	8.71703	0.406183	0.687974	1	-5.30563
PTX3	0.0805536	5.40236	0.226283	0.822773	1	-5.35203
SLC10A6	0.0802436	4.35279	1.46307	0.155583	0.666496	-4.53757
ATG7	-0.0795057	9.14841	-0.535862	0.596666	0.965523	-5.2561
RPS10	0.0793993	9.4875	0.251772	0.803222	1	-5.34705
NOD1	-0.0786607	4.90208	-0.308421	0.76025	1	-5.33409
CTSF	0.0782214	10.9226	0.725071	0.474965	0.930306	-5.16016
UGT8	0.0753836	8.53209	0.171925	0.864844	1	-5.36089
TYROBP	0.0749429	8.27343	0.128704	0.898595	1	-5.3662
EPCAM	-0.074275	4.37692	-0.589228	0.560857	0.956622	-5.23185
OPTN	-0.0740571	11.223	-0.249718	0.804793	1	-5.34747
PRF1	0.0734864	4.35104	1.43093	0.164509	0.671716	-4.57222
AGT	-0.0723293	10.8242	-0.304215	0.763416	1	-5.33514
PIK3CA	0.0715714	9.20206	0.885274	0.384225	0.888381	-5.0576
BCL2L2	0.0711557	9.58918	0.236615	0.814833	1	-5.35008
BIRC2	0.0703057	9.18681	0.626321	0.536633	0.9519	-5.21369
LAG3	-0.0702929	4.44333	-0.517685	0.60911	0.969903	-5.26384
VPS4A	0.06971	10.0748	0.409881	0.685293	1	-5.30441
PECAM1	-0.0687414	9.07425	-0.177291	0.860671	1	-5.36012
HLA-E	-0.0684957	9.61255	-0.153136	0.879488	1	-5.36339
CD36	0.0668393	4.3461	1.9206	0.0659528	0.52262	-3.9809
PPFIA4	-0.066755	9.29155	-0.159209	0.87475	1	-5.36261
PPP3R2	-0.065375	4.37033	-0.656192	0.517538	0.946642	-5.19829
TP53	0.0648557	6.92684	0.179527	0.858933	1	-5.35979
CNOT10	0.0646936	8.23011	0.496186	0.623984	0.976827	-5.27267
OSGIN1	-0.0633836	5.85802	-0.1197	0.905652	1	-5.36712
IL4	-0.0633357	4.90193	-0.172248	0.864593	1	-5.36084
CD209	0.0632479	4.97929	0.171151	0.865446	1	-5.36099
IGF2R	-0.0618414	8.26884	-0.417739	0.679611	1	-5.30176
BCL2A1	0.0617343	4.46789	0.36875	0.715338	1	-5.31744
BRD3	-0.0610514	9.11875	-0.364838	0.71822	1	-5.31861
EMCN	-0.0603236	6.33256	-0.153436	0.879254	1	-5.36335
COL6A3	-0.059545	4.57301	-0.191924	0.849311	1	-5.35791
BOLA2	-0.0547636	4.74724	-0.199364	0.843549	1	-5.35672
C5AR1	0.0547421	4.97161	0.127288	0.899704	1	-5.36635
GPR84	0.0540714	4.33592	1.65597	0.109901	0.586137	-4.31681
NPNT	-0.0537386	5.14638	-0.100426	0.920786	1	-5.36886
MAPT	0.0537357	11.7645	0.196487	0.845776	1	-5.35718
IFI30	-0.0530336	6.66886	-0.0901923	0.928834	1	-5.36966
PIK3R1	0.05287	11.3938	0.108736	0.914257	1	-5.36815
SIRT1	0.05259	9.00094	0.266246	0.792176	1	-5.34399
PSEN2	-0.0518071	8.09522	-0.252874	0.802379	1	-5.34682
RPS2	-0.0512429	11.9658	-0.177414	0.860576	1	-5.3601
PADI2	-0.0508907	7.47011	-0.0797277	0.937072	1	-5.37039
CDKN1C	0.0508757	6.9134	0.102523	0.919138	1	-5.36868
SRXN1	-0.0508093	9.43142	-0.194364	0.84742	1	-5.35752
IRF6	-0.0507357	6.0837	-0.056827	0.955123	1	-5.37167
CD69	0.0505514	4.33853	1.52311	0.139953	0.636725	-4.47117
MTO1	0.0504564	8.2805	0.291567	0.77296	1	-5.33822
PTGER2	-0.05	4.35894	-0.586035	0.562968	0.956622	-5.23336
EZH2	0.0495936	4.47659	0.421785	0.676693	1	-5.30038
DNMT1	0.04932	8.04477	0.193874	0.8478	1	-5.3576
RIPK1	-0.0487743	7.99361	-0.382721	0.705077	1	-5.31317
NPL	-0.0487179	7.09424	-0.11621	0.90839	1	-5.36746
BBC3	-0.04845	5.36289	-0.147495	0.883893	1	-5.36408
CDK20	0.048175	6.10801	0.146322	0.88481	1	-5.36422
CD33	-0.048175	4.35759	-0.585589	0.563264	0.956622	-5.23357
FASLG	-0.048175	4.35759	-0.585589	0.563264	0.956622	-5.23357
IL12A	-0.0479664	4.88636	-0.148664	0.88298	1	-5.36394
PRDX1	0.0477714	12.3862	0.167725	0.868114	1	-5.36147
TMEM173	-0.0475164	6.33253	-0.101821	0.91969	1	-5.36874
CNP	0.0469257	11.3564	0.0858889	0.932221	1	-5.36997
GSN	0.0465136	10.955	0.128273	0.898932	1	-5.36625
IL10	-0.0463	4.3562	-0.585075	0.563604	0.956622	-5.23382
CD86	0.0462864	4.81379	0.147598	0.883813	1	-5.36407
HILPDA	0.0458257	8.45904	0.112726	0.911125	1	-5.36778
ATG5	0.0457779	8.15393	0.301941	0.765129	1	-5.33571
AGO4	-0.0448343	8.2083	-0.410569	0.684794	1	-5.30418
LMNA	-0.0447079	9.51767	-0.200405	0.842743	1	-5.35655
DDX58	-0.0444229	6.82396	-0.274986	0.785528	1	-5.34206
BCAS1	-0.0437464	9.62123	-0.0628717	0.950356	1	-5.37137
SUZ12	0.0432407	9.38186	0.203356	0.84046	1	-5.35606
NLGN2	-0.0430579	9.20795	-0.269627	0.789602	1	-5.34325
FANCC	-0.0422143	5.98286	-0.0687085	0.945754	1	-5.37106
MAFB	0.0420571	6.8288	0.0726718	0.94263	1	-5.37083
CALCOCO2	0.0402057	9.3514	0.175733	0.861882	1	-5.36034
BRD2	0.0399379	10.6606	0.313726	0.756264	1	-5.33275
WDR5	-0.0397136	8.28629	-0.445809	0.659472	1	-5.29192
GRIA2	0.0387429	11.9854	0.181855	0.857125	1	-5.35945
DLG1	0.0381571	11.5236	0.363192	0.719435	1	-5.3191
RPS3	0.0375714	12.2237	0.290751	0.773577	1	-5.33841
KCND1	-0.0373171	6.17739	-0.0857583	0.932324	1	-5.36998
CD109	0.0367314	4.40466	0.319541	0.751902	1	-5.33124
KLRD1	0.0365893	4.50701	0.17375	0.863425	1	-5.36063
CREM	0.0360464	8.35827	0.116213	0.908388	1	-5.36746
CDKN1A	-0.0360021	8.65411	-0.073303	0.942133	1	-5.37079
CCDC127	0.03598	8.81095	0.315501	0.754931	1	-5.33229
TNFSF4	0.0349657	6.87149	0.11642	0.908225	1	-5.36744
CX3CL1	0.0348664	8.19954	0.0484332	0.961746	1	-5.37203
TMEM37	-0.0346057	4.45075	-0.205532	0.838777	1	-5.3557
ULK1	-0.0339457	8.17626	-0.194136	0.847597	1	-5.35756
ERCC2	-0.03277	6.81087	-0.172359	0.864507	1	-5.36082
KLRB1	0.0327129	4.44861	0.157076	0.876413	1	-5.36289
PRKCE	-0.0303643	10.676	-0.146091	0.88499	1	-5.36425
IKBKG	0.0300979	7.87955	0.169507	0.866726	1	-5.36122
TRIM47	0.02971	8.02199	0.0858465	0.932254	1	-5.36997
SQSTM1	0.02925	11.1023	0.16252	0.872168	1	-5.36217
LRG1	0.0289871	4.36979	0.364829	0.718227	1	-5.31861
IRAK2	0.0289043	6.8434	0.134881	0.893758	1	-5.36554
C6	-0.0286164	4.46653	-0.196538	0.845736	1	-5.35717
AK1	0.027105	10.0573	0.17273	0.864218	1	-5.36077
VIM	-0.0264636	10.7819	-0.0376382	0.970267	1	-5.37241
TP53BP2	-0.0257779	9.39225	-0.058369	0.953907	1	-5.3716
FCGR3A	0.0255	6.29681	0.0380764	0.969921	1	-5.3724
ADRA2A	0.0245486	5.98764	0.04866	0.961567	1	-5.37202
RRM2	-0.024275	4.33988	-0.568116	0.574891	0.958152	-5.24171
NBN	0.02319	9.56802	0.168349	0.867628	1	-5.36138
ARID1A	0.0228693	7.95777	0.218605	0.828686	1	-5.35343
RNF8	0.0228357	9.86647	0.214927	0.831522	1	-5.35408
CASP2	-0.0226371	7.22111	-0.151567	0.880713	1	-5.36358
ITGAV	-0.0221857	10.5382	-0.11913	0.906099	1	-5.36718
ARHGAP24	-0.0214793	6.0963	-0.0368756	0.970869	1	-5.37243
ANXA1	-0.0213636	8.0663	-0.0420145	0.966812	1	-5.37227
CASP3	-0.0210571	8.32554	-0.0761587	0.939883	1	-5.37061
MRE11	-0.02094	8.04101	-0.109178	0.91391	1	-5.36811
KDM5A	0.0195057	9.23264	0.154519	0.878409	1	-5.36321
CHEK2	-0.0191571	4.53553	-0.107259	0.915417	1	-5.36828
ARC	0.0177329	6.56731	0.0234609	0.981464	1	-5.37277
E2F1	-0.017415	5.6445	-0.0325388	0.974294	1	-5.37256
TRAF3	0.0172643	9.15853	0.131879	0.896108	1	-5.36587
GADD45G	0.0169507	5.12013	0.0540497	0.957314	1	-5.37179
NKG7	-0.0161	4.33383	-0.541596	0.592766	0.965523	-5.2536
SUPT7L	-0.0160914	8.30625	-0.161782	0.872744	1	-5.36227
MCM2	0.01555	5.44788	0.0442412	0.965054	1	-5.37219
RTN4RL1	-0.0152921	7.24487	-0.0356303	0.971853	1	-5.37247
SESN1	-0.0149243	6.78914	-0.0889522	0.92981	1	-5.36975
EMP1	-0.0144779	8.56788	-0.0230946	0.981753	1	-5.37277
SPHK1	-0.0133221	4.45291	-0.0561064	0.955691	1	-5.3717
IGSF10	-0.013155	4.33164	-0.520899	0.606901	0.969903	-5.26249
PRKAR2A	-0.01307	7.82158	-0.105207	0.917029	1	-5.36846
LOX	-0.0129936	4.5112	-0.0839654	0.933735	1	-5.3701
MGMT	0.0125786	8.32361	0.0481069	0.962003	1	-5.37204
KDM4C	-0.0122493	9.21246	-0.0265773	0.979002	1	-5.3727
LTB	-0.0119721	4.35041	-0.214392	0.831935	1	-5.35417
IRAK3	-0.0119657	5.48988	-0.0297762	0.976476	1	-5.37263
MAP1LC3A	0.0100214	11.5101	0.052217	0.95876	1	-5.37187
DOCK1	-0.00956786	9.01134	-0.0184363	0.985433	1	-5.37285
NLRP3	0.00929643	4.76799	0.0330711	0.973874	1	-5.37254
TNFSF8	0.00755857	4.40663	0.0506483	0.959998	1	-5.37194
C4orf14 (NOA1)	0.00741714	8.80836	0.0997532	0.921315	1	-5.36891
PLD2	-0.00705	5.59972	-0.0206935	0.98365	1	-5.37282
TNFRSF17	-0.00704	4.32711	-0.484811	0.631921	0.977827	-5.27719
VPS4B	-0.00695929	9.91194	-0.0482758	0.96187	1	-5.37204
ENPP6	-0.00520429	4.90484	-0.0113188	0.991057	1	-5.37294
IL13	-0.00505714	5.07549	-0.012627	0.990023	1	-5.37293
ATG14	0.00478357	8.22099	0.0503037	0.96027	1	-5.37195
TMEM64	-0.00407643	6.30675	-0.0164497	0.987003	1	-5.37288
EIF1	0.00368571	12.9886	0.0215641	0.982962	1	-5.3728
NCAPH	0.00349714	5.01367	0.0112199	0.991135	1	-5.37294
NCOR1	0.00286429	10.4126	0.0285871	0.977415	1	-5.37266
DLX1	0.00249929	5.79456	0.00402214	0.996822	1	-5.37298
FCGR2B	0.00223071	4.72523	0.00662916	0.994762	1	-5.37297
LIG1	0.00164429	5.5021	0.00436026	0.996555	1	-5.37298
BID	-0.00107857	8.60107	-0.00816737	0.993547	1	-5.37296
CLEC7A	0.000642857	5.27977	0.0014482	0.998856	1	-5.37299
BIK	1.9779e-15	4.3219	1.64908e-13	1	1	-5.37299
BLK	1.9779e-15	4.3219	1.64908e-13	1	1	-5.37299
CCL7	1.9779e-15	4.3219	1.64908e-13	1	1	-5.37299
CCR2	1.9779e-15	4.3219	1.64908e-13	1	1	-5.37299
CCR5	1.9779e-15	4.3219	1.64908e-13	1	1	-5.37299
CD200R	1.9779e-15	4.3219	1.64908e-13	1	1	-5.37299
CD244	1.9779e-15	4.3219	1.64908e-13	1	1	-5.37299
CD300LF	1.9779e-15	4.3219	1.64908e-13	1	1	-5.37299
CD3D	1.9779e-15	4.3219	1.64908e-13	1	1	-5.37299
CD3E	1.9779e-15	4.3219	1.64908e-13	1	1	-5.37299
CD3G	1.9779e-15	4.3219	1.64908e-13	1	1	-5.37299
CD70	1.9779e-15	4.3219	1.64908e-13	1	1	-5.37299
CEACAM3	1.9779e-15	4.3219	1.64908e-13	1	1	-5.37299
CPA3	1.9779e-15	4.3219	1.64908e-13	1	1	-5.37299
CRYBA4	1.9779e-15	4.3219	1.64908e-13	1	1	-5.37299
CSF2RB	1.9779e-15	4.3219	1.64908e-13	1	1	-5.37299
CTSE	1.9779e-15	4.3219	1.64908e-13	1	1	-5.37299
CTSW	1.9779e-15	4.3219	1.64908e-13	1	1	-5.37299
CXCL10	1.9779e-15	4.3219	1.64908e-13	1	1	-5.37299
CXCL9	1.9779e-15	4.3219	1.64908e-13	1	1	-5.37299
DUOXA1	1.9779e-15	4.3219	1.64908e-13	1	1	-5.37299
EXO1	1.9779e-15	4.3219	1.64908e-13	1	1	-5.37299
FCRLA	1.9779e-15	4.3219	1.64908e-13	1	1	-5.37299
FCRLB	1.9779e-15	4.3219	1.64908e-13	1	1	-5.37299
GZMA	1.9779e-15	4.3219	1.64908e-13	1	1	-5.37299
GZMB	1.9779e-15	4.3219	1.64908e-13	1	1	-5.37299
HCAR2	1.9779e-15	4.3219	1.64908e-13	1	1	-5.37299
HDC	1.9779e-15	4.3219	1.64908e-13	1	1	-5.37299
IL1A	1.9779e-15	4.3219	1.64908e-13	1	1	-5.37299
IL1RN	1.9779e-15	4.3219	1.64908e-13	1	1	-5.37299
IL21R	1.9779e-15	4.3219	1.64908e-13	1	1	-5.37299
IL27	1.9779e-15	4.3219	1.64908e-13	1	1	-5.37299
IRF4	1.9779e-15	4.3219	1.64908e-13	1	1	-5.37299
KIF2C	1.9779e-15	4.3219	1.64908e-13	1	1	-5.37299
KIR3DL1	1.9779e-15	4.3219	1.64908e-13	1	1	-5.37299
LCN2	1.9779e-15	4.3219	1.64908e-13	1	1	-5.37299
LY9	1.9779e-15	4.3219	1.64908e-13	1	1	-5.37299
MARCO	1.9779e-15	4.3219	1.64908e-13	1	1	-5.37299
MMP12	1.9779e-15	4.3219	1.64908e-13	1	1	-5.37299
MS4A1	1.9779e-15	4.3219	1.64908e-13	1	1	-5.37299
MS4A2	1.9779e-15	4.3219	1.64908e-13	1	1	-5.37299
NCR1	1.9779e-15	4.3219	1.64908e-13	1	1	-5.37299
NGF	1.9779e-15	4.3219	1.64908e-13	1	1	-5.37299
RAD51	1.9779e-15	4.3219	1.64908e-13	1	1	-5.37299
S1PR4	1.9779e-15	4.3219	1.64908e-13	1	1	-5.37299
SH2D1A	1.9779e-15	4.3219	1.64908e-13	1	1	-5.37299
SLAMF9	1.9779e-15	4.3219	1.64908e-13	1	1	-5.37299
SPIB	1.9779e-15	4.3219	1.64908e-13	1	1	-5.37299
TBX21	1.9779e-15	4.3219	1.64908e-13	1	1	-5.37299
TCL1A	1.9779e-15	4.3219	1.64908e-13	1	1	-5.37299
TNFRSF4	1.9779e-15	4.3219	1.64908e-13	1	1	-5.37299
TRAT1	1.9779e-15	4.3219	1.64908e-13	1	1	-5.37299
UTY	1.9779e-15	4.3219	1.64908e-13	1	1	-5.37299
XCL1	1.9779e-15	4.3219	1.64908e-13	1	1	-5.37299
ZBP1	1.9779e-15	4.3219	1.64908e-13	1	1	-5.37299
