# Supplementary material for: Genetic analysis of potential biomarkers and therapeutic targets in neuroinflammation from sporadic Creutzfeldt–Jakob disease
Source: Sci Rep. 2023 Aug 29;13:14122. doi: 10.1038/s41598-023-41066-9 (PMC10465546; doi:10.1038/s41598-023-41066-9)
Supplement: Supplementary file 8 — Supplementary Information 8. [file 41598_2023_41066_MOESM8_ESM.xlsx]

## Sheet: Sheet 1
id	logFC	AveExpr	t	P.Value	adj.P.Val	B
KDM5D	4.85734	6.58866	6.50696	1.57813e-05	0.0126251	2.78215
CD24	2.84717	6.52065	5.22402	0.000140601	0.0562404	1.0595
SERPINA3	2.03903	9.98219	1.52719	0.149584	0.900272	-4.77453
F3	1.60251	8.1293	1.6181	0.128542	0.900272	-4.6576
NRGN	1.38205	9.40328	0.603198	0.556283	0.988949	-5.64747
TUBB3	1.28495	5.29692	3.07883	0.00838901	0.71036	-2.38508
LTC4S	-1.25844	8.01621	-2.59884	0.0213874	0.71036	-3.18367
MAG	1.25745	8.05219	1.67132	0.11745	0.900272	-4.58713
OPALIN	1.22794	7.76181	1.16482	0.264075	0.938021	-5.19145
POLE	-1.20462	8.09319	-2.03494	0.0617893	0.850719	-4.07092
NEFL	1.17264	9.74608	0.982629	0.342913	0.938021	-5.36708
SLC17A6	1.14489	5.07688	1.79041	0.0956177	0.900272	-4.42439
SERPINF1	1.10244	7.88567	0.908182	0.379561	0.967035	-5.43153
SPP1	1.09932	11.16	1.48338	0.160727	0.900272	-4.82924
TLR9	-1.07998	6.44936	-2.10539	0.0543154	0.80574	-3.96489
FABP5	1.0405	9.79884	3.24568	0.00604374	0.71036	-2.10412
PILRB	-1.02558	11.1836	-2.72275	0.0168266	0.71036	-2.97983
IFITM3	1.00068	11.4839	1.77579	0.0980883	0.900272	-4.44472
IRF7	-0.997239	6.26955	-2.63557	0.0199231	0.71036	-3.12348
LDHA	0.983632	10.9553	2.79065	0.0147448	0.71036	-2.86727
PAK1	0.982589	11.3007	2.5779	0.022268	0.71036	-3.21789
PLA2G5	-0.973882	5.63595	-1.49148	0.158617	0.900272	-4.81921
PLLP	0.969771	7.61886	1.58019	0.136986	0.900272	-4.70691
GADD45A	0.966702	7.94584	1.41258	0.180205	0.912524	-4.91528
GRIN2B	0.963875	6.97133	0.843692	0.413405	0.96805	-5.48376
TNFRSF25	-0.960529	9.84755	-2.01336	0.0642606	0.850719	-4.10303
PIK3R5	-0.953729	5.80473	-1.44216	0.171841	0.912524	-4.8797
FPR1	0.9512	5.51289	1.53821	0.146885	0.900272	-4.76059
LRRC3	-0.948063	4.82753	-2.19927	0.0456553	0.80574	-3.82109
SIGLEC8	-0.941421	5.27392	-1.43159	0.174792	0.912524	-4.89247
CCL3	-0.939793	5.18808	-1.60442	0.131536	0.900272	-4.67548
TMEM144	0.936739	8.61722	1.29709	0.216129	0.938021	-5.04905
ATP6V1A	0.928523	10.9401	2.4648	0.0276632	0.768886	-3.40136
PLP1	0.927275	12.3455	1.23633	0.23722	0.938021	-5.11594
ITGAM	-0.921666	5.91403	-2.11901	0.0529709	0.80574	-3.9442
ANAPC15	0.913607	6.0582	1.71404	0.10916	0.900272	-4.52953
SYN2	0.901798	10.4999	1.93167	0.0744631	0.889111	-4.22311
CCL2	0.89982	6.27755	1.30206	0.214471	0.938021	-5.04346
PTGS2	0.897741	4.89873	2.29314	0.0383028	0.796487	-3.67473
ST8SIA6	-0.883298	5.82191	-1.89996	0.0788041	0.900272	-4.26901
HPRT1	0.879332	10.1603	2.17482	0.047778	0.80574	-3.85881
TPD52	0.864121	9.13171	2.4501	0.0284503	0.768886	-3.42503
GRIA1	0.862804	9.93607	2.78786	0.0148252	0.71036	-2.87191
PLXNB3	-0.840843	8.58721	-2.72475	0.0167613	0.71036	-2.97652
AMIGO2	0.832296	6.77358	1.46567	0.165425	0.900272	-4.85103
MOG	0.824312	8.09967	1.0257	0.322894	0.938021	-5.32781
PRKAR2B	0.81312	9.23259	1.41908	0.17834	0.912524	-4.90752
MCM6	0.798954	7.44962	1.723	0.107489	0.900272	-4.51734
IFITM2	0.794971	9.31169	1.5492	0.144237	0.900272	-4.74663
ZNF367	0.786436	5.23095	3.42592	0.00424093	0.678548	-1.80059
TGFA	0.783461	5.71054	2.33199	0.0355995	0.791101	-3.61347
TCIRG1	-0.781598	7.30467	-1.50996	0.153884	0.900272	-4.79617
HIST1H1D	-0.775959	8.32187	-1.39735	0.184644	0.912524	-4.93341
TBR1	0.756561	7.46609	0.476428	0.641317	1	-5.71308
LAMP2	0.742479	10.8603	1.47672	0.162481	0.900272	-4.83746
IL1RAP	0.737282	7.00474	1.10362	0.288864	0.938021	-5.25319
LILRB4	-0.73055	6.59473	-0.981098	0.34364	0.938021	-5.36845
STMN1	0.727786	12.0901	1.30245	0.214344	0.938021	-5.04303
KDM5C	-0.725789	10.0527	-4.71366	0.000357083	0.095222	0.29348
KIT	0.72437	6.14903	1.03821	0.317242	0.938021	-5.31614
TIMP1	0.724268	8.70347	1.2377	0.236726	0.938021	-5.11446
STAT1	0.721782	9.31781	1.87057	0.0830323	0.900272	-4.31121
SNCA	0.720136	10.4025	1.705	0.110871	0.900272	-4.5418
TREM2	-0.719864	5.34971	-1.24584	0.233813	0.938021	-5.10563
ATP5H	0.719477	10.5023	2.34962	0.0344336	0.787053	-3.58555
TMEM100	0.718575	5.13096	1.83507	0.0884105	0.900272	-4.36168
HRK	-0.715438	5.39417	-1.10272	0.289239	0.938021	-5.25407
UNG	-0.709068	6.05053	-1.24505	0.234097	0.938021	-5.1065
LGMN	0.707839	8.8229	1.15751	0.266949	0.938021	-5.19897
CD72	0.706286	4.6515	1.70347	0.111163	0.900272	-4.54387
TMEM204	-0.704645	6.70985	-1.35661	0.196951	0.938021	-4.98116
ATM	-0.702868	10.3701	-2.79285	0.0146819	0.71036	-2.86363
BLM	0.688312	6.0073	1.70503	0.110866	0.900272	-4.54176
ATP5PO	0.686143	11.7302	2.2724	0.0398243	0.796487	-3.70728
APP	0.678857	12.8608	1.99155	0.0668517	0.850719	-4.13534
PILRA	-0.666011	7.90032	-1.38862	0.187226	0.914282	-4.94373
FEN1	0.663225	6.89288	1.54132	0.146131	0.900272	-4.75664
TNFSF13B	-0.663027	7.1866	-1.66017	0.119702	0.900272	-4.60201
GJB1	0.662996	6.34147	1.0683	0.303943	0.938021	-5.28758
CX3CR1	-0.662186	6.50648	-0.785217	0.445762	0.988758	-5.52814
GRAP	-0.657889	5.54006	-1.28499	0.220205	0.938021	-5.06256
MAP2K1	0.655616	9.48617	1.85648	0.0851303	0.900272	-4.3313
PDPN	0.652654	7.34305	0.94517	0.361028	0.938842	-5.40006
HMOX1	-0.651889	6.83506	-1.03803	0.317323	0.938021	-5.31631
RAB6B	0.650743	10.8471	1.32305	0.207587	0.938021	-5.01972
NTHL1	0.646293	5.57385	1.48914	0.159223	0.900272	-4.82211
PRKACB	0.642604	11.0477	2.02627	0.0627711	0.850719	-4.08384
RBFOX3	0.637032	9.72941	2.39487	0.0316042	0.768886	-3.51354
PTPN6	-0.636971	6.26985	-1.27446	0.223802	0.938021	-5.07425
BARD1	0.636482	5.9586	1.06518	0.305303	0.938021	-5.29057
FGF13	0.63342	6.62443	0.53848	0.598931	1	-5.68281
BAG3	-0.632548	10.2796	-1.55367	0.143171	0.900272	-4.74093
MYRF	0.627359	8.35708	0.854859	0.407406	0.967787	-5.47496
OSMR	0.624339	7.94773	1.11386	0.284598	0.938021	-5.24305
TIE1	-0.622346	6.24475	-1.17248	0.261092	0.938021	-5.18353
MBD3	-0.622295	10.3193	-1.49887	0.156709	0.900272	-4.81001
KAT2A	-0.622266	9.78335	-1.78459	0.0965939	0.900272	-4.43249
CLIC4	0.616841	9.58505	1.27924	0.222163	0.938021	-5.06895
SERPING1	0.611413	8.51521	1.10821	0.286946	0.938021	-5.24865
TUBB4A	0.604204	12.4022	1.02878	0.321498	0.938021	-5.32495
LMNB1	-0.600593	9.01297	-1.04828	0.312744	0.938021	-5.30665
MEF2C	0.596759	9.7873	0.606011	0.554467	0.988949	-5.64585
PSMB8	0.59642	7.13207	1.07096	0.302788	0.938021	-5.28502
CD44	0.595625	9.11693	0.591631	0.563783	0.988949	-5.65407
LTA	-0.595211	5.43216	-1.02242	0.324389	0.938021	-5.33085
RAB7A	0.59363	10.3433	1.97147	0.0693206	0.866508	-4.16492
B3GNT5	-0.590836	6.13233	-1.24845	0.232887	0.938021	-5.10279
CDC25A	-0.590091	5.41569	-1.45033	0.16959	0.910548	-4.86978
IKBKB	-0.584777	8.15907	-1.50262	0.15575	0.900272	-4.80534
S100B	0.58352	11.4846	1.26084	0.228525	0.938021	-5.08926
PLEKHM1	-0.579777	8.8783	-2.21741	0.0441389	0.80574	-3.79301
FANCG	-0.579077	6.97043	-2.04766	0.0603724	0.850719	-4.05189
TLR7	-0.574195	4.74348	-1.46703	0.165062	0.900272	-4.84937
APEX1	0.573652	8.32957	2.66251	0.0189115	0.71036	-3.0792
BCL2	-0.571125	8.283	-1.04441	0.314467	0.938021	-5.31031
ALDH1L1	0.570304	9.27447	1.05676	0.308994	0.938021	-5.29861
TGM2	-0.569486	8.17694	-1.011	0.329631	0.938021	-5.34138
SELL	0.569325	5.09166	1.52323	0.150564	0.900272	-4.77952
CD47	0.568179	10.6204	1.7414	0.104126	0.900272	-4.49218
EED	-0.566043	7.95905	-3.15144	0.00727384	0.71036	-2.26288
CSK	-0.562945	9.17168	-2.61549	0.0207109	0.71036	-3.1564
C4A	0.562204	9.00489	0.811135	0.431226	0.979774	-5.50882
BIRC3	-0.561171	5.28892	-0.962211	0.352705	0.938021	-5.38519
PROS1	0.559741	6.8704	0.959209	0.354162	0.938021	-5.38783
PRKAR1A	0.557421	10.8113	1.72329	0.107434	0.900272	-4.51694
CASP6	-0.557145	7.24579	-1.74132	0.104141	0.900272	-4.49229
FAS	0.555707	5.69618	1.16937	0.262301	0.938021	-5.18675
ATP5G	0.552312	9.94183	1.70778	0.110342	0.900272	-4.53803
SPINT1	-0.550016	5.90031	-0.810476	0.431591	0.979774	-5.50932
P2RY12	-0.549013	7.46071	-0.731805	0.476683	0.988854	-5.56615
COX5B	0.548321	12.1361	1.37495	0.19133	0.927662	-4.95979
XRCC6	0.548048	9.72539	2.41735	0.0302822	0.768886	-3.4776
TGM1	-0.547039	5.90964	-1.23653	0.237146	0.938021	-5.11572
LGALS3	0.54383	9.962	1.13872	0.274439	0.938021	-5.2181
SLFN11	-0.540502	6.60105	-1.4022	0.18322	0.912524	-4.92765
SETD1B	-0.539521	8.82997	-2.42398	0.0299024	0.768886	-3.46697
PARP2	0.538473	8.5567	2.3586	0.0338539	0.787053	-3.57131
IRF1	-0.53728	6.45581	-1.24929	0.23259	0.938021	-5.10188
HDAC4	-0.532655	9.07944	-1.413	0.180084	0.912524	-4.91478
S1PR5	0.528027	6.3173	0.716227	0.485943	0.988854	-5.57677
MAP3K14	-0.527441	7.88507	-1.3564	0.197016	0.938021	-4.9814
SETD1A	-0.526354	7.55979	-2.393	0.0317165	0.768886	-3.51653
TNFRSF11B	-0.523414	4.87204	-1.42066	0.177888	0.912524	-4.90562
SRGN	0.523121	9.29297	0.900914	0.383278	0.967263	-5.43759
GBA	0.518643	8.50333	1.33918	0.202419	0.938021	-5.00128
PMP22	0.5182	9.51803	0.872284	0.398161	0.967787	-5.46102
AIF1	0.518187	8.33593	0.725558	0.480384	0.988854	-5.57043
FA2H	0.517288	6.90251	0.732201	0.47645	0.988854	-5.56587
FKBP5	0.517236	8.97253	0.711732	0.488635	0.988854	-5.5798
UQCRC2	0.516589	11.4092	2.1555	0.0495191	0.80574	-3.88848
DOCK2	-0.515616	6.26587	-0.772599	0.452951	0.988854	-5.53734
CSF1R	-0.509798	5.22891	-1.06748	0.3043	0.938021	-5.28836
ATF3	0.5084	4.56795	2.70082	0.0175583	0.71036	-3.01606
CLDN5	-0.507941	8.79377	-0.977657	0.345279	0.938021	-5.37152
SLC1A3	0.50628	12.3981	0.789197	0.44351	0.988758	-5.52521
FANCD2	0.504686	5.00882	1.60603	0.13118	0.900272	-4.67338
C3	0.504407	7.88444	0.685454	0.50455	0.988854	-5.59714
TNFRSF13C	-0.49908	5.42413	-1.27323	0.224225	0.938021	-5.07561
MAVS	-0.498707	8.59712	-1.84414	0.0870075	0.900272	-4.34884
OLFML3	-0.493146	6.37254	-0.901383	0.383037	0.967263	-5.4372
TNFRSF10B	-0.493125	4.9264	-1.1621	0.265143	0.938021	-5.19425
PEX14	0.492504	7.24486	1.21566	0.244753	0.938021	-5.13813
PNOC	0.491105	4.83952	1.01362	0.328421	0.938021	-5.33897
FOS	0.490016	8.86709	0.802082	0.436268	0.979774	-5.51563
GRM3	0.489573	8.48178	0.754027	0.463662	0.988854	-5.55063
LDLRAD3	-0.487337	8.53501	-1.16538	0.263856	0.938021	-5.19087
GPR183	0.486129	4.67376	1.75384	0.101904	0.900272	-4.47507
SLC17A7	0.484762	11.4535	1.02355	0.323873	0.938021	-5.3298
LACC1	0.484004	6.76829	0.871202	0.39873	0.967787	-5.46189
CCL4	-0.482305	5.17799	-0.869763	0.399489	0.967787	-5.46305
GSTM1	-0.480732	5.96043	-0.411926	0.686799	1	-5.74076
P2RX7	-0.479977	9.08297	-1.16247	0.264997	0.938021	-5.19387
TLE3	-0.479825	9.22141	-1.50625	0.154826	0.900272	-4.80081
FDXR	-0.476187	6.40347	-1.32327	0.207515	0.938021	-5.01946
CD163	0.473416	6.02734	0.53175	0.603459	1	-5.68626
SOD2	0.473196	11.9532	1.04429	0.314519	0.938021	-5.31042
CNTNAP2	0.472789	8.59806	0.972142	0.347918	0.938021	-5.37642
CIDEA	0.472586	4.54244	2.21533	0.0443106	0.80574	-3.79624
FCGR3A	0.472575	6.06366	0.515096	0.614738	1	-5.69463
NGFR	-0.471838	6.71915	-0.995918	0.336644	0.938021	-5.35512
DAPK1	0.468982	7.54633	0.605496	0.554799	0.988949	-5.64615
SMC1A	-0.46537	8.93054	-2.9735	0.0103144	0.71036	-2.56196
BNIP3	0.465362	10.8578	1.32444	0.207137	0.938021	-5.01813
TRAF2	-0.463561	7.86865	-1.47193	0.163754	0.900272	-4.84336
PPP3CA	0.463071	10.7346	1.63266	0.125421	0.900272	-4.63847
PINK1	0.461234	10.5445	1.03873	0.31701	0.938021	-5.31565
KDM6A	-0.461179	7.42313	-2.10467	0.0543875	0.80574	-3.96598
EGR1	0.461086	7.41767	1.29575	0.216578	0.938021	-5.05055
SLAMF8	-0.458784	4.91981	-0.915686	0.375749	0.960381	-5.42523
BAK1	-0.458438	8.175	-1.33059	0.205158	0.938021	-5.01112
SHANK3	-0.455284	10.0995	-2.28197	0.0391155	0.796487	-3.69228
MOBP	0.454941	10.3131	0.571982	0.576647	0.989644	-5.66499
RSAD2	0.454493	5.66575	0.652981	0.524631	0.988949	-5.61773
CD40	-0.453752	6.44499	-1.16189	0.265222	0.938021	-5.19446
MAPK10	0.451	10.8392	0.963972	0.351853	0.938021	-5.38364
TSPAN18	-0.445702	6.16599	-0.422812	0.679027	1	-5.73636
CREB1	-0.445387	9.06494	-2.69067	0.0179073	0.71036	-3.03281
KDM4B	-0.44463	9.77369	-1.66875	0.117965	0.900272	-4.59056
RELN	-0.442921	9.81475	-0.325413	0.749811	1	-5.77172
ATP5D	0.442775	11.3019	1.35483	0.197506	0.938021	-4.98323
AKT2	-0.440789	9.90697	-2.31039	0.0370796	0.796487	-3.64758
SETD2	-0.439936	9.62675	-2.55914	0.0230867	0.71036	-3.24848
SLC6A1	0.438761	9.61278	0.589792	0.56498	0.988949	-5.6551
ATP5S	0.438561	8.24849	1.07803	0.29973	0.938021	-5.27819
DOT1L	-0.437727	5.02194	-1.13335	0.276609	0.938021	-5.22353
ATG3	0.437034	9.02199	1.99798	0.066078	0.850719	-4.12584
CNN2	-0.434454	6.28948	-1.23382	0.238124	0.938021	-5.11865
ATP5J2	0.431673	9.73906	1.5111	0.153597	0.900272	-4.79474
LSR	-0.431614	6.67178	-0.992367	0.338311	0.938021	-5.35833
ASB2	0.429998	5.14985	0.667444	0.515632	0.988949	-5.60867
IRF8	-0.428963	6.01498	-0.810538	0.431557	0.979774	-5.50927
OGG1	-0.428104	7.18669	-1.83783	0.0879803	0.900272	-4.35776
GRIN2A	0.421262	9.54083	1.27245	0.224494	0.938021	-5.07647
SDHB	0.419468	10.2046	2.47527	0.0271152	0.768886	-3.38448
NCF1	-0.418454	4.63575	-1.10122	0.289871	0.938021	-5.25556
CREBBP	-0.416888	10.1785	-1.65181	0.121416	0.900272	-4.61314
IL1RL2	0.413071	4.63967	1.48869	0.159339	0.900272	-4.82266
TBC1D4	-0.412802	8.56045	-1.99037	0.0669942	0.850719	-4.13708
IKBKE	-0.41115	5.29238	-0.848602	0.41076	0.967787	-5.4799
MERTK	-0.410386	9.00679	-0.698809	0.496424	0.988854	-5.5884
HELLS	-0.407532	7.30409	-0.571373	0.577048	0.989644	-5.66532
GFAP	0.406536	15.5975	0.451238	0.658914	1	-5.72436
RALB	0.40583	9.3953	0.917734	0.374713	0.960381	-5.42351
TMEM119	-0.405477	6.11114	-0.659464	0.520586	0.988949	-5.61369
KDM2A	-0.404977	9.79007	-1.83065	0.0891004	0.900272	-4.36792
BOK	-0.403839	8.70177	-1.29663	0.216284	0.938021	-5.04956
KAT2B	-0.403057	9.94201	-1.70529	0.110815	0.900272	-4.5414
CX3CL1	0.402846	8.01052	0.460309	0.652553	1	-5.72036
NFKB1	0.402361	5.33959	1.50607	0.154872	0.900272	-4.80104
HDAC6	-0.401284	7.01915	-1.71266	0.10942	0.900272	-4.53141
RAPGEF3	-0.400996	8.00109	-0.559229	0.585078	0.994717	-5.67189
TARBP2	-0.400662	7.56309	-1.02164	0.324743	0.938021	-5.33157
TGFB1	-0.397534	8.51655	-0.649095	0.527064	0.988949	-5.62013
MSH2	0.395859	9.15005	1.14291	0.272758	0.938021	-5.21386
MAP3K1	-0.393491	7.58413	-2.01561	0.0639988	0.850719	-4.09969
PPP3R1	0.392839	12.8722	1.10385	0.288768	0.938021	-5.25296
GBP2	0.392166	7.35777	0.524759	0.608182	1	-5.68981
ASB7	-0.389216	7.84185	-2.86527	0.0127474	0.71036	-2.74302
GNLY	0.388857	4.50337	1.90932	0.0774996	0.900272	-4.25551
OAS1	-0.38873	6.47338	-0.730529	0.477438	0.988854	-5.56702
HSPB1	-0.388413	10.0434	-0.503628	0.622564	1	-5.70025
ITGB5	-0.387246	8.95636	-0.771725	0.453451	0.988854	-5.53797
XIAP	0.385232	9.2364	2.21389	0.0444293	0.80574	-3.79846
RB1CC1	0.38502	9.71081	1.48798	0.159525	0.900272	-4.82354
RELA	-0.384811	8.30965	-1.50308	0.155633	0.900272	-4.80477
TMCC3	0.382716	6.84371	0.771076	0.453823	0.988854	-5.53844
SYP	0.381518	11.3487	0.976259	0.345947	0.938021	-5.37277
ABCC8	-0.379136	9.44252	-1.16904	0.262426	0.938021	-5.18708
NRM	-0.375725	5.21929	-1.1017	0.289667	0.938021	-5.25508
SUV39H2	-0.375164	8.46257	-0.887406	0.390252	0.967787	-5.44873
SOX4	-0.373245	7.45721	-1.0605	0.307351	0.938021	-5.29505
ABCC3	0.371371	4.49521	1.64078	0.123708	0.900272	-4.62774
ITGA6	0.371063	7.5395	0.558383	0.58564	0.994717	-5.67234
BDNF	0.370759	6.38863	0.608185	0.553065	0.988949	-5.64459
TNFSF10	-0.37027	6.26962	-0.730065	0.477712	0.988854	-5.56734
CHUK	-0.370098	9.3056	-2.10858	0.0539976	0.80574	-3.96005
SLCO2B1	-0.368589	8.59657	-0.673819	0.511693	0.988949	-5.60462
HOMER1	0.368152	9.30947	1.49297	0.158229	0.900272	-4.81735
SIGLEC1	-0.367495	4.80904	-0.848321	0.410911	0.967787	-5.48012
MMP14	0.366489	5.01935	0.893871	0.386904	0.967787	-5.44341
LAIR1	-0.365904	6.60052	-0.487711	0.633506	1	-5.70784
KMT2A	-0.365643	10.8359	-1.86068	0.0844999	0.900272	-4.32532
ASH2L	0.364846	9.07199	1.78683	0.0962177	0.900272	-4.42938
IL2RG	-0.363573	4.58952	-1.07224	0.302231	0.938021	-5.28378
TM4SF1	-0.361716	6.42049	-0.85494	0.407362	0.967787	-5.47489
FCGR2B	-0.358789	4.91824	-0.74815	0.467084	0.988854	-5.55477
IL13	0.358518	4.88053	0.868896	0.399947	0.967787	-5.46375
IFNAR1	0.358111	9.72339	1.94266	0.0730087	0.884954	-4.2071
BCAS1	0.357979	9.39791	0.498133	0.626332	1	-5.7029
NFKBIA	-0.357827	10.1458	-1.04437	0.314485	0.938021	-5.31034
MAN2B1	-0.357746	7.15673	-1.50421	0.155343	0.900272	-4.80335
UGT8	0.357504	8.39726	0.704061	0.493249	0.988854	-5.58492
VAMP7	0.356902	8.75597	1.12652	0.279389	0.938021	-5.2304
PIK3R2	-0.356132	9.67088	-0.686215	0.504085	0.988854	-5.59664
PMS2	0.355332	8.44805	1.60799	0.130747	0.900272	-4.67082
MYORG	-0.35307	8.77895	-0.570377	0.577705	0.989644	-5.66587
eIF2S1	0.35173	8.05995	1.63622	0.124668	0.900272	-4.63378
MAFB	0.351557	6.67246	0.53382	0.602065	1	-5.6852
MAL	0.350239	7.76772	0.441666	0.665657	1	-5.72848
ETS2	0.348454	10.0614	0.600675	0.557914	0.988949	-5.64892
FCGR1A	-0.348105	7.59611	-0.448815	0.660619	1	-5.72541
XPNPEP1	0.347434	8.54957	2.91985	0.0114571	0.71036	-2.65182
KDM4D	0.345309	4.81041	1.17888	0.258619	0.938021	-5.17689
DLG4	0.342682	10.6791	1.60688	0.130992	0.900272	-4.67227
BLNK	-0.342463	5.18475	-0.712942	0.48791	0.988854	-5.57898
S100A10	0.342439	8.48908	0.531986	0.6033	1	-5.68614
AARS	0.340679	11.1077	2.19659	0.0458843	0.80574	-3.82525
HIRA	-0.33827	8.93045	-1.59376	0.133909	0.900272	-4.68934
BMI1	-0.337318	9.17966	-1.5897	0.134824	0.900272	-4.69461
NLRP3	0.337221	4.59502	1.83217	0.0888635	0.900272	-4.36578
IQSEC1	0.336664	10.2815	1.07378	0.301565	0.938021	-5.2823
KMT2C	-0.335782	10.6489	-1.90167	0.0785646	0.900272	-4.26655
TGFBR1	-0.335611	8.74171	-1.04936	0.312264	0.938021	-5.30563
PTPRC	0.334014	5.38697	0.630251	0.538954	0.988949	-5.63158
ERBB3	0.332711	5.17814	0.695172	0.498629	0.988854	-5.59079
BAG4	0.332304	9.938	2.02399	0.0630319	0.850719	-4.08723
IGF1R	-0.329625	8.3449	-1.48083	0.161397	0.900272	-4.83239
BRCA1	-0.328629	5.41434	-0.854486	0.407605	0.967787	-5.47525
HPS4	-0.328327	7.62929	-1.38794	0.187428	0.914282	-4.94453
CNP	0.327648	11.2164	0.53026	0.604464	1	-5.68702
RPL9	0.325196	12.2351	1.23825	0.236529	0.938021	-5.11387
ITGA7	0.324688	8.11703	0.855028	0.407315	0.967787	-5.47482
HDAC2	0.324587	8.59409	0.861353	0.403944	0.967787	-5.46979
IL1B	0.324586	4.47337	1.40792	0.181554	0.912524	-4.92085
CDKN1A	0.324055	8.45461	0.56193	0.583287	0.994717	-5.67044
DAB2	-0.323675	8.15073	-0.866036	0.401459	0.967787	-5.46605
TP73	-0.322495	5.45804	-0.489222	0.632464	1	-5.70713
GUSB	-0.321523	8.92309	-1.86358	0.0840675	0.900272	-4.32119
ENPP6	0.320923	4.72983	1.04376	0.314759	0.938021	-5.31092
FLT1	-0.320673	10.088	-0.756552	0.462197	0.988854	-5.54884
RPL29	0.319893	11.3245	1.52277	0.150676	0.900272	-4.78009
DUSP7	-0.318746	8.80063	-0.705843	0.492176	0.988854	-5.58373
CIDEB	-0.3185	5.82687	-0.685279	0.504657	0.988854	-5.59725
SYK	-0.317795	5.43113	-0.601222	0.55756	0.988949	-5.64861
PRKACA	0.317464	11.6184	1.39686	0.184786	0.912524	-4.93398
RPL28	0.3165	12.6592	1.01385	0.328313	0.938021	-5.33875
TNFSF12	-0.315711	7.41079	-0.646884	0.528452	0.988949	-5.62149
S100A12	0.314864	4.97019	0.604331	0.555551	0.988949	-5.64682
LAMP1	0.313998	10.2799	1.10461	0.288448	0.938021	-5.25221
PLA2G4A	0.313862	5.06561	0.685486	0.50453	0.988854	-5.59711
TRAF6	0.313325	8.57299	1.32291	0.207634	0.938021	-5.01988
LRRC25	-0.313066	5.49754	-0.53033	0.604417	1	-5.68698
CALR	0.312929	11.2515	1.13943	0.274153	0.938021	-5.21738
PADI2	0.312452	7.26577	0.444476	0.663675	1	-5.72728
JAM2	0.311084	8.80516	0.715429	0.486421	0.988854	-5.57731
HIF1A	0.310911	10.9985	1.94336	0.0729178	0.884954	-4.20609
ADAMTS16	0.308975	6.67851	0.280336	0.78343	1	-5.78502
RGL1	0.306909	8.95469	1.17302	0.260884	0.938021	-5.18297
IL1R1	0.305961	5.52721	0.639154	0.533319	0.988949	-5.62621
IL12B	-0.304375	4.48423	-0.98391	0.342305	0.938021	-5.36593
CD19	-0.304125	4.4841	-0.951903	0.357724	0.938021	-5.39421
EBI3	-0.303805	5.81069	-0.510321	0.617991	1	-5.69699
TRAF1	-0.303398	6.67573	-1.02508	0.323176	0.938021	-5.32838
CASP8	-0.302838	5.32201	-0.591653	0.563769	0.988949	-5.65405
CYCS	0.302432	8.13676	1.11806	0.282862	0.938021	-5.23886
BCL2L1	-0.301564	9.91762	-1.16477	0.264094	0.938021	-5.19149
VAV1	-0.300657	5.31469	-0.597237	0.560141	0.988949	-5.65089
IL23	-0.300416	4.84619	-0.683599	0.505685	0.988854	-5.59834
HUS1	-0.300229	9.71079	-2.88655	0.0122282	0.71036	-2.7075
NCOR2	-0.298804	10.7019	-2.17343	0.0479012	0.80574	-3.86095
CASS4	-0.297777	4.7398	-0.872892	0.39784	0.967787	-5.46053
RAC2	-0.297771	5.03834	-0.616686	0.547605	0.988949	-5.63963
PACSIN1	0.297143	11.6657	0.781025	0.448142	0.988758	-5.53121
MB21D1	-0.297013	5.15081	-0.830596	0.420514	0.96805	-5.49394
CASP7	-0.296629	6.63417	-0.559337	0.585007	0.994717	-5.67183
GCLC	0.295571	8.67823	0.838991	0.415948	0.96805	-5.48743
SETDB1	-0.294904	8.80305	-1.41155	0.180502	0.912524	-4.91651
H2AFX	-0.294405	8.83397	-2.1678	0.0484037	0.80574	-3.8696
TLR4	-0.293946	7.8241	-0.481217	0.637997	1	-5.71087
MCM5	-0.288298	5.84567	-0.836074	0.417531	0.96805	-5.4897
CAMK4	0.287289	9.41679	0.436977	0.668972	1	-5.73047
HMGB1	0.28672	8.56534	1.08938	0.294874	0.938021	-5.26716
CRIP1	-0.286623	6.30938	-0.501528	0.624003	1	-5.70126
CCL5	-0.2866	4.47475	-0.951739	0.357804	0.938021	-5.39436
CLCF1	-0.2866	4.47475	-0.951739	0.357804	0.938021	-5.39436
KDM2B	-0.286496	9.04833	-1.46835	0.164708	0.900272	-4.84775
CSF3R	-0.285891	6.41195	-0.43614	0.669564	1	-5.73083
CDKN1C	0.284411	6.7994	0.453644	0.657225	1	-5.7233
INPP5D	-0.283327	6.94479	-0.518215	0.612618	1	-5.69308
S1PR3	-0.2822	6.82451	-0.455642	0.655822	1	-5.72243
IFI30	0.280871	6.47977	0.378748	0.710709	1	-5.75347
MFGE8	0.280441	8.75826	0.577872	0.572775	0.988949	-5.66175
CTSS	0.279775	8.30889	0.522825	0.609491	1	-5.69078
CLSTN1	0.279089	13.0609	1.61942	0.128257	0.900272	-4.65588
HILPDA	0.279011	8.34418	0.656563	0.522394	0.988949	-5.6155
TMC7	-0.278643	7.63727	-0.750794	0.465543	0.988854	-5.55291
KCNK13	-0.275991	4.97117	-0.630283	0.538934	0.988949	-5.63156
FAM104A	-0.274786	7.35167	-2.70642	0.0173685	0.71036	-3.00681
MPEG1	-0.274577	4.91543	-0.658433	0.521228	0.988949	-5.61433
SUMO1	0.274427	8.09955	0.980665	0.343846	0.938021	-5.36884
CP	-0.270457	8.02259	-0.328028	0.747875	1	-5.77089
PIK3CB	0.270437	8.80347	1.61716	0.128745	0.900272	-4.65883
CHEK1	0.267421	4.98555	0.723832	0.481409	0.988854	-5.57161
ENTPD2	0.267012	5.76899	0.412798	0.686175	1	-5.74041
IRAK4	-0.265009	5.65107	-0.800374	0.437224	0.979774	-5.51691
BTK	-0.26495	4.62571	-0.740379	0.471633	0.988854	-5.56021
ARC	0.264755	6.43924	0.304646	0.765238	1	-5.77809
PPP3CB	0.263429	11.3029	1.7618	0.100506	0.900272	-4.4641
BBC3	-0.263388	5.46747	-0.621975	0.544223	0.988949	-5.63651
PRKCQ	0.262984	5.46591	0.510745	0.617702	1	-5.69678
MS4A4A	0.261862	5.82574	0.362739	0.722363	1	-5.75924
GJA1	0.260002	10.5319	0.353856	0.728861	1	-5.76233
BNIP3L	0.258879	10.5194	1.47021	0.16421	0.900272	-4.84546
BCL10	-0.257964	9.00967	-1.65142	0.121496	0.900272	-4.61365
MSN	0.256936	9.04415	0.528335	0.605763	1	-5.688
TMEM88B	0.256741	4.7089	0.672167	0.512712	0.988949	-5.60567
C1QC	0.256195	7.93272	0.312527	0.759371	1	-5.77572
DNMT3A	-0.255975	8.80622	-1.23764	0.236749	0.938021	-5.11453
SERPINE1	-0.255657	4.57939	-0.783837	0.446545	0.988758	-5.52915
ABL1	-0.254975	8.16609	-0.873466	0.397539	0.967787	-5.46007
CDC7	0.25473	8.21449	0.84758	0.411309	0.967787	-5.4807
GPR34	-0.254661	7.34373	-0.338744	0.739965	1	-5.76742
EMP1	0.254595	8.42137	0.301912	0.767277	1	-5.7789
CD74	0.253991	9.98647	0.36005	0.724328	1	-5.76018
SOX10	0.253157	6.75724	0.407841	0.689725	1	-5.74238
EZH1	-0.253041	9.67483	-0.927519	0.369792	0.951422	-5.41521
PTX3	0.252841	5.32718	0.664538	0.517433	0.988949	-5.6105
GRM2	0.25068	6.50085	0.303691	0.76595	1	-5.77837
IRF2	-0.250527	8.1309	-1.4723	0.163653	0.900272	-4.84289
CYP7B1	0.250473	7.2048	0.64698	0.528392	0.988949	-5.62143
FSCN1	0.250432	8.95479	0.358771	0.725263	1	-5.76063
NOSTRIN	-0.249925	6.76709	-0.497528	0.626747	1	-5.70319
ESAM	-0.249707	8.26022	-0.628408	0.540126	0.988949	-5.63269
MYD88	-0.247805	7.15182	-1.17751	0.259147	0.938021	-5.17831
RALA	-0.245971	9.99451	-0.761749	0.459189	0.988854	-5.54514
CLN3	-0.24595	6.33417	-0.956557	0.355452	0.938021	-5.39015
RAD9A	-0.245393	7.13453	-0.927373	0.369865	0.951422	-5.41534
MAP2K4	0.244704	10.5899	0.834564	0.418352	0.96805	-5.49087
PYCARD	-0.243534	4.85571	-0.765949	0.456768	0.988854	-5.54213
IRAK3	-0.242973	5.6106	-0.494794	0.628626	1	-5.70449
NFKBIE	-0.242571	7.3402	-1.05618	0.309248	0.938021	-5.29916
CD8B	-0.242268	4.51297	-0.746826	0.467858	0.988854	-5.5557
KCNJ10	-0.242114	7.42431	-0.310345	0.760994	1	-5.77638
JAG1	0.241089	6.03343	0.583813	0.568883	0.988949	-5.65845
HPGDS	-0.240011	5.51212	-0.48873	0.632803	1	-5.70736
KDM1A	0.238596	8.62542	1.64643	0.12253	0.900272	-4.62027
CYBB	-0.238279	7.44795	-0.330617	0.745961	1	-5.77006
RAD50	0.238014	7.87337	1.29843	0.21568	0.938021	-5.04754
TET1	-0.238002	7.23812	-0.890749	0.388518	0.967787	-5.44598
ST3GAL6	0.237691	8.83446	1.16351	0.264587	0.938021	-5.19279
GDPD2	0.23622	6.13797	0.372317	0.715383	1	-5.75582
IGSF6	-0.235279	5.16105	-0.428089	0.675274	1	-5.73419
SFTPD	0.233764	4.55074	1.25117	0.231925	0.938021	-5.09983
LYN	-0.233404	7.88545	-0.695473	0.498447	0.988854	-5.5906
PRNP	0.231857	13.1412	1.13128	0.27745	0.938021	-5.22562
WAS	-0.231375	6.4895	-0.439134	0.667446	1	-5.72956
NWD1	-0.230379	6.59244	-0.284229	0.780507	1	-5.78395
IGF1	0.229857	4.65867	0.73463	0.475016	0.988854	-5.5642
CYTIP	0.229473	4.8216	0.509761	0.618373	1	-5.69726
SMARCA4	-0.226818	10.0752	-2.1352	0.0514121	0.80574	-3.91952
SMARCD1	0.224718	9.07559	3.63472	0.00281612	0.563224	-1.45025
MYCT1	0.22455	5.59194	0.419188	0.68161	1	-5.73784
LFNG	-0.224095	7.11326	-0.580899	0.57079	0.988949	-5.66008
FGL2	0.222443	6.85041	0.289144	0.776823	1	-5.78258
CH25H	0.221786	4.8395	0.613659	0.549546	0.988949	-5.64141
CREM	0.221446	8.26687	0.690351	0.501562	0.988854	-5.59395
FOXP3	0.220859	4.45018	0.97836	0.344944	0.938021	-5.37089
NOD1	0.219152	4.72693	0.957571	0.354958	0.938021	-5.38926
NPTX1	0.216832	10.9025	0.40773	0.689804	1	-5.74243
EP300	-0.216104	9.88623	-0.953219	0.35708	0.938021	-5.39306
JUN	-0.214866	8.98367	-0.837205	0.416917	0.96805	-5.48882
TOPBP1	0.213339	8.08863	1.56238	0.141114	0.900272	-4.7298
MAPK14	0.21262	10.1175	0.755795	0.462635	0.988854	-5.54938
MGMT	0.211491	8.22013	0.718466	0.484606	0.988854	-5.57526
CD14	-0.211425	8.10846	-0.354042	0.728725	1	-5.76226
IFIH1	-0.210077	5.87623	-0.412862	0.68613	1	-5.74039
CD68	-0.208998	7.10788	-0.255843	0.801893	1	-5.79143
STX18	-0.208704	9.26228	-1.14879	0.270403	0.938021	-5.20787
BRAF	0.208505	10.3419	0.995842	0.33668	0.938021	-5.35518
TYROBP	0.207155	8.21846	0.262794	0.79664	1	-5.78967
GRIA4	0.206773	10.9669	0.400021	0.695341	1	-5.74544
PIK3CD	-0.204689	7.69025	-0.587488	0.566482	0.988949	-5.6564
MDM2	-0.204013	8.88961	-0.855363	0.407137	0.967787	-5.47456
SUV39H1	0.203984	6.47818	1.45849	0.167364	0.904669	-4.85982
NFKB2	-0.203159	6.53788	-0.351627	0.730495	1	-5.76309
FADD	0.202443	5.06687	0.713865	0.487356	0.988854	-5.57836
SALL1	-0.202386	6.21585	-0.289905	0.776253	1	-5.78236
VEGFA	-0.202368	9.35989	-0.67278	0.512334	0.988949	-5.60528
GNA15	-0.202346	4.98435	-0.451809	0.658513	1	-5.72411
KDM3A	-0.202288	9.30899	-1.30837	0.212383	0.938021	-5.03636
BCL2L2	0.202048	9.53413	0.585706	0.567646	0.988949	-5.6574
KDM1B	-0.201711	7.44529	-1.40485	0.182446	0.912524	-4.9245
JARID2	-0.200148	7.80446	-0.60569	0.554674	0.988949	-5.64604
AGT	-0.198789	10.8766	-0.723794	0.481432	0.988854	-5.57164
FGD2	-0.198627	4.50442	-0.667747	0.515444	0.988949	-5.60848
RAC1	0.198339	12.3469	0.68925	0.502233	0.988854	-5.59467
FANCC	-0.197614	6.05698	-0.28247	0.781828	1	-5.78444
KDM3B	-0.196146	9.08844	-1.18422	0.256568	0.938021	-5.17131
CASP4	-0.194539	6.05014	-0.396171	0.698112	1	-5.74693
NPL	0.19387	6.95476	0.385786	0.70561	1	-5.75087
APC	0.193296	10.3803	0.588618	0.565746	0.988949	-5.65576
MAPT	0.193286	11.7012	0.597505	0.559967	0.988949	-5.65073
HLA-E	0.193177	9.45879	0.380246	0.709623	1	-5.75292
EOMES	-0.192973	4.71713	-0.637771	0.534192	0.988949	-5.62705
RPS21	0.1925	12.4153	0.848575	0.410775	0.967787	-5.47992
DICER1	0.191514	9.23707	1.08514	0.296681	0.938021	-5.27129
TMEM173	0.191016	6.19545	0.347233	0.73372	1	-5.76458
BRD4	-0.190214	11.3937	-1.0274	0.322122	0.938021	-5.32623
TPSB2	0.188857	4.41003	1.09548	0.292286	0.938021	-5.26119
SESN2	-0.186809	7.24576	-0.515486	0.614473	1	-5.69444
IFNAR2	-0.18643	9.09369	-0.987361	0.340671	0.938021	-5.36283
EPCAM	-0.185688	4.42093	-0.949719	0.358793	0.938021	-5.39611
KCND1	-0.18497	6.24839	-0.348934	0.732471	1	-5.76401
FYN	-0.184	10.9201	-0.577161	0.573242	0.988949	-5.66214
BIRC5	-0.183413	5.12292	-0.442422	0.665124	1	-5.72816
SIN3A	0.182014	8.62294	1.10553	0.288066	0.938021	-5.25131
AXL	0.179761	8.88491	0.298984	0.769463	1	-5.77976
RPL36AL	0.178623	9.12712	0.786153	0.445232	0.988758	-5.52745
AKT1	-0.177679	9.29923	-0.727552	0.479201	0.988854	-5.56907
TP53	0.176811	6.88059	0.434746	0.670551	1	-5.73141
TTR	0.1761	4.40408	1.09471	0.292612	0.938021	-5.26195
AMBRA1	0.175082	7.69898	1.00754	0.331228	0.938021	-5.34454
TRPA1	-0.174898	4.76729	-0.388014	0.703999	1	-5.75003
MSR1	0.172634	7.5305	0.169093	0.868208	1	-5.80945
SUZ12	-0.172552	9.50591	-0.833386	0.418993	0.96805	-5.49179
CST7	-0.17237	4.43347	-0.84946	0.410299	0.967787	-5.47922
CHST8	0.171614	4.75789	0.707776	0.491012	0.988854	-5.58245
CCNG2	-0.171098	10.221	-0.439505	0.667184	1	-5.7294
EPG5	-0.171054	8.4644	-1.07926	0.299202	0.938021	-5.277
TLR2	0.170955	6.77087	0.26627	0.794017	1	-5.78877
NPNT	0.169946	5.01593	0.299492	0.769083	1	-5.77961
DNMT3B	-0.169414	4.59904	-0.780135	0.448649	0.988758	-5.53186
MCM2	0.167487	5.37007	0.392872	0.70049	1	-5.74819
EHMT2	-0.166504	8.95487	-0.999759	0.334847	0.938021	-5.35163
KDM5B	-0.166441	7.53634	-0.966355	0.350702	0.938021	-5.38154
RAD17	0.166002	7.31998	0.973874	0.347088	0.938021	-5.37489
PIK3R1	0.1657	11.3446	0.289434	0.776605	1	-5.7825
SLC44A1	0.165657	9.18371	0.448165	0.661076	1	-5.72569
BOLA2	-0.164704	4.79451	-0.435369	0.67011	1	-5.73115
SOX9	-0.16242	9.86547	-0.297768	0.770371	1	-5.78011
COTL1	0.162075	8.91856	0.363495	0.721811	1	-5.75897
KDM4A	-0.161195	8.41521	-1.06373	0.305936	0.938021	-5.29196
BIN1	-0.161179	10.8865	-0.70906	0.490239	0.988854	-5.58159
RAD51C	0.160254	8.71386	0.806145	0.434001	0.979774	-5.51258
RHOA	0.158948	8.13381	0.355819	0.727423	1	-5.76165
VPS4A	0.158375	10.0419	0.758125	0.461285	0.988854	-5.54772
BAD	0.157509	9.25257	0.41769	0.682679	1	-5.73845
TRADD	-0.156807	5.35967	-0.310515	0.760867	1	-5.77633
RIPK2	0.155837	6.93149	0.370808	0.71648	1	-5.75636
IL4	-0.154961	4.93766	-0.339075	0.739721	1	-5.76731
PTGER3	0.152375	5.50333	0.214742	0.833148	1	-5.80088
ATG9A	-0.151384	10.1525	-1.23398	0.238067	0.938021	-5.11848
TOP2A	0.150943	4.39234	1.5913	0.134463	0.900272	-4.69253
GADD45G	-0.150414	5.21291	-0.359144	0.72499	1	-5.7605
C1QB	0.149034	8.75189	0.165419	0.871043	1	-5.81005
GRIA2	0.148893	11.9347	0.609738	0.552066	0.988949	-5.64369
NLGN1	0.145716	9.50001	1.12417	0.280351	0.938021	-5.23276
KLRB1	-0.144632	4.54998	-0.446026	0.662582	1	-5.72661
TRIM47	0.14325	7.9676	0.335827	0.742115	1	-5.76837
CCNI	0.141964	13.046	0.704451	0.493015	0.988854	-5.58466
IL12A	-0.141846	4.92648	-0.346385	0.734343	1	-5.76487
IL15RA	-0.141473	5.05917	-0.291559	0.775014	1	-5.78189
CNOT10	0.141104	8.20277	0.825075	0.423535	0.970854	-5.4982
PARP1	0.140961	9.77761	0.683324	0.505853	0.988854	-5.59851
HSD11B1	0.139662	6.97241	0.366495	0.719622	1	-5.75791
CKS1B	0.139221	8.25622	1.14415	0.272257	0.938021	-5.2126
PLD2	0.138513	5.52063	0.357078	0.726502	1	-5.76122
PSEN2	-0.137707	8.13029	-0.61572	0.548224	0.988949	-5.6402
RELB	0.137589	5.30973	0.296433	0.771368	1	-5.7805
E2F1	0.1361	5.55901	0.213899	0.833792	1	-5.80105
PLCG2	-0.135695	5.25671	-0.298567	0.769774	1	-5.77988
LARS	-0.134679	10.4634	-1.49423	0.157904	0.900272	-4.81579
PIK3CG	0.134398	5.05211	0.303976	0.765737	1	-5.77829
FCAR	0.132286	4.38363	1.09018	0.294534	0.938021	-5.26638
RAD1	0.131598	7.7283	0.621932	0.544251	0.988949	-5.63654
SRXN1	-0.131077	9.46369	-0.400169	0.695234	1	-5.74539
MYC	0.130968	6.81789	0.282511	0.781797	1	-5.78443
CFLAR	0.130795	8.0003	0.278131	0.785086	1	-5.78562
IKBKG	0.130405	7.83229	0.690025	0.50176	0.988854	-5.59416
EPSTI1	-0.130095	4.50663	-0.467133	0.647785	1	-5.71731
NCAPH	-0.12963	5.08539	-0.316659	0.756301	1	-5.77446
CTSF	0.128821	10.9119	0.93024	0.368432	0.951422	-5.41289
BECN1	0.126996	9.63844	0.529835	0.604751	1	-5.68724
OLIG2	0.126827	8.42277	0.206108	0.839754	1	-5.80265
RTN4RL1	0.126268	7.1662	0.231093	0.820675	1	-5.79732
DDB2	0.12587	8.02743	0.481208	0.638002	1	-5.71088
GSN	0.125329	10.9226	0.293997	0.77319	1	-5.7812
CSNK2A2	0.124286	7.3065	0.643634	0.530495	0.988949	-5.62348
MDC1	-0.123359	8.13922	-0.905784	0.380785	0.967072	-5.43353
ATP6V0E1	0.122361	9.45543	0.368504	0.718158	1	-5.75719
RPA1	0.121213	8.11915	0.854696	0.407493	0.967787	-5.47509
SPHK1	0.121143	4.37843	1.08819	0.295379	0.938021	-5.26832
TMEM37	-0.120898	4.48959	-0.513626	0.615739	1	-5.69536
CLEC7A	0.118868	5.21685	0.205617	0.840129	1	-5.80275
CABLES1	-0.117443	9.11579	-0.170521	0.867106	1	-5.80921
MAPK12	0.117423	7.07846	0.606527	0.554134	0.988949	-5.64555
TNFSF8	-0.116596	4.47441	-0.501106	0.624293	1	-5.70147
NINJ2	0.116029	5.19665	0.22411	0.825996	1	-5.79887
IL10	-0.11575	4.38363	-0.944305	0.361454	0.938842	-5.40081
RNF8	-0.115502	9.94499	-0.957396	0.355043	0.938021	-5.38942
MPG	-0.115198	8.57695	-0.312428	0.759444	1	-5.77575
ANXA1	0.115134	7.98907	0.179937	0.85985	1	-5.8076
NQO1	-0.114836	8.89826	-0.162462	0.873326	1	-5.81053
STEAP4	0.114677	4.51895	0.589115	0.565422	0.988949	-5.65548
TRPM4	-0.113243	6.48765	-0.271996	0.789702	1	-5.78727
EEF2K	-0.111798	8.82114	-0.257542	0.800608	1	-5.791
VPS4B	0.111123	9.84752	0.641301	0.531964	0.988949	-5.6249
DNA2	-0.11005	7.69999	-0.355735	0.727485	1	-5.76168
CD109	0.109971	4.37322	1.32924	0.20559	0.938021	-5.01266
LIG1	-0.106598	5.56017	-0.237052	0.816143	1	-5.79595
CD83	-0.1056	8.99502	-0.423026	0.678875	1	-5.73628
BAX	-0.103359	8.89345	-0.367682	0.718757	1	-5.75748
FBLN5	0.102991	5.14	0.248757	0.807258	1	-5.79318
PRDX1	0.102321	12.367	0.307323	0.763243	1	-5.77729
PLEKHB1	-0.101196	11.3934	-0.149847	0.88308	1	-5.81246
MBD2	0.101104	9.54961	0.829521	0.421102	0.96805	-5.49477
DLX1	0.0995143	5.74334	0.129981	0.898481	1	-5.81518
EGFR	-0.0992929	6.95511	-0.212265	0.835042	1	-5.8014
MR1	0.0968714	4.36711	1.08134	0.298307	0.938021	-5.27498
TREM1	0.0968714	4.36711	1.08134	0.298307	0.938021	-5.27498
ISLR2	-0.0953393	5.95563	-0.110524	0.913605	1	-5.81747
FCER1G	-0.0953304	7.6	-0.101501	0.920631	1	-5.81841
IL10RB	-0.09485	7.34029	-0.471666	0.644627	1	-5.71526
MRE11	-0.09445	8.07587	-0.408388	0.689332	1	-5.74217
ICAM2	-0.0938679	7.33772	-0.182146	0.85815	1	-5.80721
TIMELESS	-0.0928714	5.21226	-0.244421	0.810546	1	-5.79422
CDK20	0.0926375	6.09429	0.273369	0.788669	1	-5.7869
TADA2B	0.092375	9.20953	0.998789	0.3353	0.938021	-5.35251
ASPH	0.0915	11.6582	0.577819	0.57281	0.988949	-5.66178
PPFIA4	-0.0913125	9.2908	-0.182409	0.857947	1	-5.80716
C5AR1	0.0912071	4.96351	0.178847	0.860689	1	-5.80779
DOCK1	0.0911321	8.95565	0.145838	0.886184	1	-5.81304
SLC10A6	0.0903286	4.36405	1.07853	0.299516	0.938021	-5.27771
CD6	0.090125	4.61173	0.334541	0.743064	1	-5.76879
MAFF	-0.0897446	6.37111	-0.165289	0.871143	1	-5.81007
CASP9	-0.0894304	8.27905	-0.497013	0.627101	1	-5.70343
GAL3ST1	0.0888143	6.58445	0.138449	0.89191	1	-5.81407
PCNA	0.0887143	6.2074	0.26761	0.793007	1	-5.78842
PTMS	-0.0886429	11.0691	-0.549071	0.591839	0.998885	-5.67728
TFAM	-0.0886036	8.68833	-0.57663	0.573591	0.988949	-5.66244
PRKDC	-0.0878107	9.82675	-0.413842	0.685428	1	-5.74
AK1	-0.086175	10.1234	-0.407961	0.689639	1	-5.74234
SOCS3	0.0849964	7.20924	0.108732	0.914999	1	-5.81767
LOX	0.0839714	4.45679	0.676521	0.510029	0.988949	-5.60289
PRF1	0.0835714	4.3609	1.07493	0.301067	0.938021	-5.28119
KLRK1	-0.0821357	4.39452	-0.681799	0.506788	0.988854	-5.5995
C1QA	0.0820821	7.15838	0.107421	0.91602	1	-5.8178
MAP1LC3A	0.0790714	11.4754	0.347975	0.733175	1	-5.76433
PRKAR2A	-0.0778625	7.85343	-0.648097	0.52769	0.988949	-5.62074
TRAF3	0.0776268	9.12991	0.467	0.647878	1	-5.71737
WDR5	-0.0775661	8.29824	-0.978394	0.344928	0.938021	-5.37086
C6	-0.0773839	4.4866	-0.467002	0.647876	1	-5.71737
KLRD1	-0.0758482	4.57457	-0.239703	0.814128	1	-5.79534
VIM	0.0755089	10.722	0.0943935	0.92617	1	-5.81909
ITGAX	-0.0750661	7.47731	-0.0907378	0.929021	1	-5.81943
LMNA	0.0748696	9.44463	0.254071	0.803234	1	-5.79187
NCOR1	-0.0747857	10.4546	-0.622788	0.543705	0.988949	-5.63603
SUPT7L	0.0747411	8.25447	0.708241	0.490732	0.988854	-5.58213
TMEM64	-0.0743464	6.34338	-0.357514	0.726182	1	-5.76106
CD36	0.0737143	4.3563	1.41368	0.17989	0.912524	-4.91398
LAG3	-0.0728304	4.4301	-0.501429	0.624071	1	-5.70131
PIK3CA	0.0715214	9.21693	0.658693	0.521066	0.988949	-5.61417
PRKCE	0.0713607	10.6154	0.275493	0.787071	1	-5.78634
CHEK2	0.0713054	4.48331	0.456862	0.654967	1	-5.72189
BRD2	-0.0704821	10.7277	-0.553217	0.589075	0.996321	-5.67509
SETD7	-0.0701071	8.32433	-0.472145	0.644294	1	-5.71504
COL6A3	0.06895	4.49213	0.35261	0.729774	1	-5.76276
LST1	0.0687589	6.9215	0.127164	0.900668	1	-5.81553
C4orf14 (NOA1)	0.0680196	8.77758	0.807413	0.433294	0.979774	-5.51163
TFG	0.0676018	9.02706	0.5541	0.588487	0.996321	-5.67463
RPS9	-0.0675357	10.4452	-0.199173	0.845068	1	-5.80403
COA5	-0.0666518	9.24853	-0.284534	0.780279	1	-5.78387
CD209	0.0666429	4.9906	0.145616	0.886357	1	-5.81307
NBN	0.0665625	9.5497	0.364358	0.721182	1	-5.75867
NLGN2	0.0657446	9.14099	0.389263	0.703096	1	-5.74956
CYP27A1	-0.0622054	7.55353	-0.131268	0.897481	1	-5.81501
EMCN	0.0619214	6.25485	0.150981	0.882203	1	-5.81229
LTBR	-0.0606714	6.10669	-0.12404	0.903094	1	-5.81592
KDM5A	-0.0601643	9.27917	-0.375445	0.713108	1	-5.75468
DST	-0.0589821	10.6966	-0.301212	0.767799	1	-5.77911
TNFSF4	0.0587732	6.86604	0.256819	0.801155	1	-5.79119
IRF3	0.0587661	5.74489	0.167709	0.869275	1	-5.80968
SLC2A1	-0.0586304	7.19083	-0.119718	0.906453	1	-5.81644
SLC2A5	-0.0568357	6.29913	-0.114152	0.910782	1	-5.81707
DLX2	-0.0559982	5.37928	-0.101507	0.920626	1	-5.81841
ITGAV	0.0554393	10.4922	0.244582	0.810424	1	-5.79418
GPR84	0.0540714	4.34713	1.04201	0.315538	0.938021	-5.31257
SQSTM1	-0.053625	11.1526	-0.225187	0.825175	1	-5.79863
IRF6	-0.0515232	6.07359	-0.0506222	0.960361	1	-5.82221
SMARCA5	0.0497857	10.4017	0.416763	0.683341	1	-5.73882
RPS3	0.0474464	12.2263	0.317029	0.756026	1	-5.77434
CD8A	-0.0468571	5.48993	-0.115962	0.909374	1	-5.81687
LINGO1	0.0457107	8.89211	0.058621	0.954105	1	-5.82178
BRD3	-0.0455089	9.0978	-0.218044	0.830625	1	-5.80018
CHN2	0.0455018	9.89095	0.0582269	0.954413	1	-5.8218
RIPK1	-0.0453143	7.98165	-0.24156	0.812718	1	-5.7949
CD69	0.0452714	4.35183	0.858939	0.405228	0.967787	-5.47172
MTO1	-0.0452161	8.34199	-0.238058	0.815378	1	-5.79572
GPR62	-0.0449286	5.88373	-0.0951455	0.925584	1	-5.81902
HDAC1	-0.0448482	7.62953	-0.0895775	0.929926	1	-5.81953
RAD51B	-0.0425696	6.60105	-0.0993307	0.922322	1	-5.81862
RPS2	0.0424821	11.9052	0.126111	0.901486	1	-5.81567
CASP1	-0.0414732	5.60573	-0.0871326	0.931833	1	-5.81974
DDX58	-0.0414429	6.81316	-0.216296	0.831961	1	-5.80055
PLXDC2	-0.0414143	9.58667	-0.0751555	0.941183	1	-5.82069
IL3RA	-0.0399768	4.76051	-0.122773	0.904079	1	-5.81607
PECAM1	0.0392036	9.00242	0.080517	0.936996	1	-5.82028
BID	-0.0391661	8.62116	-0.280861	0.783036	1	-5.78488
ULK1	-0.0377107	8.17123	-0.184608	0.856255	1	-5.80676
CSF1	-0.0374964	6.89773	-0.0965038	0.924525	1	-5.8189
GRN	-0.0374929	8.95325	-0.0872896	0.931711	1	-5.81973
CASP2	-0.0355946	7.22333	-0.180878	0.859126	1	-5.80743
TBP	0.0347161	8.65821	0.216745	0.831618	1	-5.80046
TXNRD1	0.0344089	9.23922	0.166631	0.870107	1	-5.80985
CD86	-0.0327786	4.86555	-0.0871548	0.931816	1	-5.81974
IGF2R	0.0320661	8.20593	0.205799	0.83999	1	-5.80272
EIF1	0.0319107	12.9743	0.144611	0.887134	1	-5.81321
LRG1	-0.0315679	4.40809	-0.253883	0.803376	1	-5.79192
ATG5	0.0315179	8.17103	0.166602	0.870129	1	-5.80986
C3AR1	0.0313625	6.69937	0.0470747	0.963137	1	-5.82238
EZH2	-0.0282214	4.52838	-0.187351	0.854146	1	-5.80626
PTTG1	0.0276964	6.7551	0.124597	0.902662	1	-5.81585
ATR	0.0270339	8.50305	0.260084	0.798687	1	-5.79036
KDM4C	-0.0267393	9.21765	-0.0492543	0.961431	1	-5.82227
CD84	-0.026275	6.78161	-0.0377397	0.970442	1	-5.82277
NRP2	0.0253804	7.37391	0.0434918	0.96594	1	-5.82254
ADRA2A	-0.0233089	6.01826	-0.0384815	0.969862	1	-5.82274
IRAK1	-0.0232429	8.04575	-0.0481978	0.962258	1	-5.82232
TNFRSF1B	-0.02295	6.65944	-0.0378226	0.970378	1	-5.82276
IL1R2	-0.0229125	4.59762	-0.0745187	0.94168	1	-5.82074
ERCC2	0.0225375	6.77458	0.0999993	0.921801	1	-5.81856
RPS10	-0.0222982	9.55821	-0.0592229	0.953634	1	-5.82174
SIRT1	0.021375	9.0285	0.0874594	0.931578	1	-5.81971
CALCOCO2	-0.0204393	9.39209	-0.0714701	0.944062	1	-5.82096
LTB	0.0196429	4.33107	0.803359	0.435555	0.979774	-5.51468
APOE	0.0186429	12.9272	0.040049	0.968635	1	-5.82268
IL6R	0.0186161	6.861	0.0331506	0.974035	1	-5.82292
AGO4	-0.0181768	8.18478	-0.120593	0.905773	1	-5.81633
BCL2A1	-0.0174857	4.52294	-0.0737932	0.942247	1	-5.82079
TP53BP2	-0.0171929	9.38233	-0.030996	0.975722	1	-5.82299
OPTN	0.0158929	11.1597	0.0446632	0.965024	1	-5.82249
TMEM206	-0.0154286	7.6129	-0.0662303	0.948156	1	-5.82131
PSEN1	0.0152071	8.76885	0.0668426	0.947678	1	-5.82127
TNFRSF12A	-0.0152036	4.85028	-0.0348015	0.972743	1	-5.82287
PLD1	-0.0147821	6.02353	-0.0221889	0.982619	1	-5.82322
MVP	0.0146554	8.59143	0.0289117	0.977354	1	-5.82305
IRAK2	0.0145143	6.85707	0.0610021	0.952243	1	-5.82164
ARID1A	0.0141018	7.96719	0.15369	0.880106	1	-5.81188
DLG1	0.0118571	11.5455	0.0991388	0.922471	1	-5.81864
ATG7	-0.0103107	9.09501	-0.0580879	0.954522	1	-5.82181
TNFRSF17	-0.0088	4.32659	-0.460874	0.652157	1	-5.72011
CCDC127	0.008375	8.83313	0.0546524	0.957208	1	-5.822
NFE2L2	0.00831071	9.33375	0.0473958	0.962885	1	-5.82236
ATG14	0.00754107	8.22051	0.0673457	0.947284	1	-5.82124
CASP3	-0.00650714	8.31341	-0.0173825	0.986383	1	-5.82332
TNFRSF1A	0.005325	8.85296	0.00958378	0.992492	1	-5.82342
SESN1	-0.00415179	6.7803	-0.0245966	0.980733	1	-5.82317
PTEN	0.003125	11.2443	0.0115825	0.990927	1	-5.8234
BCL2L11	-0.00203036	4.58684	-0.0147695	0.98843	1	-5.82336
HAT1	0.00154821	8.87566	0.00709113	0.994445	1	-5.82344
OSGIN1	-0.00115357	5.81169	-0.00199717	0.998435	1	-5.82346
BIRC2	-0.000789286	9.23931	-0.00703602	0.994488	1	-5.82344
DNMT1	-0.00045	8.08154	-0.00142575	0.998883	1	-5.82346
ARHGAP24	9.82143e-05	6.08033	0.00014117	0.999889	1	-5.82346
BIK	-9.82829e-16	4.3219	-5.88028e-14	1	1	-5.82346
BLK	-9.82829e-16	4.3219	-5.88028e-14	1	1	-5.82346
CCL7	-9.82829e-16	4.3219	-5.88028e-14	1	1	-5.82346
CCR2	-9.82829e-16	4.3219	-5.88028e-14	1	1	-5.82346
CCR5	-9.82829e-16	4.3219	-5.88028e-14	1	1	-5.82346
CD200R	-9.82829e-16	4.3219	-5.88028e-14	1	1	-5.82346
CD244	-9.82829e-16	4.3219	-5.88028e-14	1	1	-5.82346
CD300LF	-9.82829e-16	4.3219	-5.88028e-14	1	1	-5.82346
CD33	-9.82829e-16	4.3219	-5.88028e-14	1	1	-5.82346
CD3D	-9.82829e-16	4.3219	-5.88028e-14	1	1	-5.82346
CD3E	-9.82829e-16	4.3219	-5.88028e-14	1	1	-5.82346
CD3G	-9.82829e-16	4.3219	-5.88028e-14	1	1	-5.82346
CD70	-9.82829e-16	4.3219	-5.88028e-14	1	1	-5.82346
CEACAM3	-9.82829e-16	4.3219	-5.88028e-14	1	1	-5.82346
CPA3	-9.82829e-16	4.3219	-5.88028e-14	1	1	-5.82346
CRYBA4	-9.82829e-16	4.3219	-5.88028e-14	1	1	-5.82346
CSF2RB	-9.82829e-16	4.3219	-5.88028e-14	1	1	-5.82346
CTSE	-9.82829e-16	4.3219	-5.88028e-14	1	1	-5.82346
CTSW	-9.82829e-16	4.3219	-5.88028e-14	1	1	-5.82346
CXCL10	-9.82829e-16	4.3219	-5.88028e-14	1	1	-5.82346
CXCL9	-9.82829e-16	4.3219	-5.88028e-14	1	1	-5.82346
DUOXA1	-9.82829e-16	4.3219	-5.88028e-14	1	1	-5.82346
EXO1	-9.82829e-16	4.3219	-5.88028e-14	1	1	-5.82346
FASLG	-9.82829e-16	4.3219	-5.88028e-14	1	1	-5.82346
FCRLA	-9.82829e-16	4.3219	-5.88028e-14	1	1	-5.82346
FCRLB	-9.82829e-16	4.3219	-5.88028e-14	1	1	-5.82346
GZMA	-9.82829e-16	4.3219	-5.88028e-14	1	1	-5.82346
GZMB	-9.82829e-16	4.3219	-5.88028e-14	1	1	-5.82346
HCAR2	-9.82829e-16	4.3219	-5.88028e-14	1	1	-5.82346
HDC	-9.82829e-16	4.3219	-5.88028e-14	1	1	-5.82346
IGSF10	-9.82829e-16	4.3219	-5.88028e-14	1	1	-5.82346
IL1A	-9.82829e-16	4.3219	-5.88028e-14	1	1	-5.82346
IL1RN	-9.82829e-16	4.3219	-5.88028e-14	1	1	-5.82346
IL21R	-9.82829e-16	4.3219	-5.88028e-14	1	1	-5.82346
IL27	-9.82829e-16	4.3219	-5.88028e-14	1	1	-5.82346
IL3	-9.82829e-16	4.3219	-5.88028e-14	1	1	-5.82346
IRF4	-9.82829e-16	4.3219	-5.88028e-14	1	1	-5.82346
KIF2C	-9.82829e-16	4.3219	-5.88028e-14	1	1	-5.82346
KIR3DL1	-9.82829e-16	4.3219	-5.88028e-14	1	1	-5.82346
LCN2	-9.82829e-16	4.3219	-5.88028e-14	1	1	-5.82346
LY9	-9.82829e-16	4.3219	-5.88028e-14	1	1	-5.82346
MARCO	-9.82829e-16	4.3219	-5.88028e-14	1	1	-5.82346
MMP12	-9.82829e-16	4.3219	-5.88028e-14	1	1	-5.82346
MS4A1	-9.82829e-16	4.3219	-5.88028e-14	1	1	-5.82346
MS4A2	-9.82829e-16	4.3219	-5.88028e-14	1	1	-5.82346
NCR1	-9.82829e-16	4.3219	-5.88028e-14	1	1	-5.82346
NGF	-9.82829e-16	4.3219	-5.88028e-14	1	1	-5.82346
NKG7	-9.82829e-16	4.3219	-5.88028e-14	1	1	-5.82346
PPP3R2	-9.82829e-16	4.3219	-5.88028e-14	1	1	-5.82346
PTGER2	-9.82829e-16	4.3219	-5.88028e-14	1	1	-5.82346
PTGER4	-9.82829e-16	4.3219	-5.88028e-14	1	1	-5.82346
RAD51	-9.82829e-16	4.3219	-5.88028e-14	1	1	-5.82346
RAG1	-9.82829e-16	4.3219	-5.88028e-14	1	1	-5.82346
RRM2	-9.82829e-16	4.3219	-5.88028e-14	1	1	-5.82346
S1PR4	-9.82829e-16	4.3219	-5.88028e-14	1	1	-5.82346
SH2D1A	-9.82829e-16	4.3219	-5.88028e-14	1	1	-5.82346
SLAMF9	-9.82829e-16	4.3219	-5.88028e-14	1	1	-5.82346
SPIB	-9.82829e-16	4.3219	-5.88028e-14	1	1	-5.82346
TBX21	-9.82829e-16	4.3219	-5.88028e-14	1	1	-5.82346
TCL1A	-9.82829e-16	4.3219	-5.88028e-14	1	1	-5.82346
TNF	-9.82829e-16	4.3219	-5.88028e-14	1	1	-5.82346
TNFRSF4	-9.82829e-16	4.3219	-5.88028e-14	1	1	-5.82346
TRAT1	-9.82829e-16	4.3219	-5.88028e-14	1	1	-5.82346
UTY	-9.82829e-16	4.3219	-5.88028e-14	1	1	-5.82346
XCL1	-9.82829e-16	4.3219	-5.88028e-14	1	1	-5.82346
ZBP1	-9.82829e-16	4.3219	-5.88028e-14	1	1	-5.82346
